# Supplementary material for: Accumulation of copy number alterations and clinical progression across advanced prostate cancer
Source: Genome Med. 2022 Sep 5;14:102. doi: 10.1186/s13073-022-01080-4 (PMC9442998; doi:10.1186/s13073-022-01080-4)
Supplement: Supplementary file 4 — Additional file 4. Genome segments for the CN-300 cohort. [file 13073_2022_1080_MOESM4_ESM.bed]

Chr	Bin.start	Bin.end	Bin.name
Chr1	1000001	1500000	1:1-1.5_1p36
Chr1	2000001	2500000	1:2-2.5_1p36
Chr1	3000001	3500000	1:3-3.5_1p36
Chr1	4500001	5000000	1:4.5-5_1p36
Chr1	5000001	5500000	1:5-5.5_1p36
Chr1	6000001	6500000	1:6-6.5_1p36
Chr1	6500001	7000000	1:6.5-7_1p36
Chr1	7000001	7500000	1:7-7.5_1p36
Chr1	7500001	8000000	1:7.5-8_1p36
Chr1	8000001	8500000	1:8-8.5_1p36
Chr1	8500001	9000000	1:8.5-9_1p36
Chr1	9000001	9500000	1:9-9.5_1p36
Chr1	9500001	10000000	1:9.5-10_1p36
Chr1	10000001	10500000	1:10-10.5_1p36
Chr1	10500001	11000000	1:10.5-11_1p36
Chr1	11000001	11500000	1:11-11.5_1p36
Chr1	11500001	12000000	1:11.5-12_1p36
Chr1	12000001	12500000	1:12-12.5_1p36
Chr1	12500001	13000000	1:12.5-13_1p36
Chr1	14000001	14500000	1:14-14.5_1p36
Chr1	14500001	15000000	1:14.5-15_1p36
Chr1	15000001	15500000	1:15-15.5_1p36
Chr1	15500001	16000000	1:15.5-16_1p36
Chr1	17000001	17500000	1:17-17.5_1p36
Chr1	18000001	18500000	1:18-18.5_1p36
Chr1	18500001	19000000	1:18.5-19_1p36
Chr1	19000001	19500000	1:19-19.5_1p36
Chr1	19500001	20000000	1:19.5-20_1p36
Chr1	20000001	20500000	1:20-20.5_1p36
Chr1	20500001	21000000	1:20.5-21_1p36
Chr1	21000001	21500000	1:21-21.5_1p36
Chr1	21500001	22000000	1:21.5-22_1p36
Chr1	22000001	22500000	1:22-22.5_1p36
Chr1	23000001	23500000	1:23-23.5_1p36
Chr1	23500001	24000000	1:23.5-24_1p36
Chr1	24500001	25000000	1:24.5-25_1p36
Chr1	25500001	26000000	1:25.5-26_1p36
Chr1	26000001	26500000	1:26-26.5_1p36
Chr1	26500001	27000000	1:26.5-27_1p36
Chr1	27000001	27500000	1:27-27.5_1p36
Chr1	27500001	28000000	1:27.5-28_1p36
Chr1	28500001	29000000	1:28.5-29_1p35
Chr1	29000001	29500000	1:29-29.5_1p35
Chr1	29500001	30000000	1:29.5-30_1p35
Chr1	30000001	30500000	1:30-30.5_1p35
Chr1	31500001	32000000	1:31.5-32_1p35
Chr1	32000001	32500000	1:32-32.5_1p35
Chr1	33000001	33500000	1:33-33.5_1p35
Chr1	33500001	34000000	1:33.5-34_1p35
Chr1	34000001	34500000	1:34-34.5_1p35
Chr1	34500001	35000000	1:34.5-35_1pNA
Chr1	35000001	35500000	1:35-35.5_1p34
Chr1	35500001	36000000	1:35.5-36_1p34
Chr1	36000001	36500000	1:36-36.5_1p34
Chr1	36500001	37000000	1:36.5-37_1p34
Chr1	37500001	38000000	1:37.5-38_1p34
Chr1	38500001	39000000	1:38.5-39_1p34
Chr1	39500001	40000000	1:39.5-40_1p34
Chr1	40000001	40500000	1:40-40.5_1p34
Chr1	40500001	41000000	1:40.5-41_1p34
Chr1	41000001	41500000	1:41-41.5_1p34
Chr1	41500001	42000000	1:41.5-42_1p34
Chr1	42000001	42500000	1:42-42.5_1p34
Chr1	43500001	44000000	1:43.5-44_1p34
Chr1	44000001	44500000	1:44-44.5_1p34
Chr1	44500001	45000000	1:44.5-45_1p34
Chr1	45000001	45500000	1:45-45.5_1p34
Chr1	45500001	46000000	1:45.5-46_1p34
Chr1	46000001	46500000	1:46-46.5_1p34
Chr1	47000001	47500000	1:47-47.5_1p33
Chr1	47500001	48000000	1:47.5-48_1p33
Chr1	48000001	48500000	1:48-48.5_1p33
Chr1	48500001	49000000	1:48.5-49_1p33
Chr1	49000001	49500000	1:49-49.5_1p33
Chr1	49500001	50000000	1:49.5-50_1p33
Chr1	50000001	50500000	1:50-50.5_1p33
Chr1	50500001	51000000	1:50.5-51_1pNA
Chr1	51000001	51500000	1:51-51.5_1p32
Chr1	51500001	52000000	1:51.5-52_1p32
Chr1	52000001	52500000	1:52-52.5_1p32
Chr1	52500001	53000000	1:52.5-53_1p32
Chr1	53000001	53500000	1:53-53.5_1p32
Chr1	53500001	54000000	1:53.5-54_1p32
Chr1	54000001	54500000	1:54-54.5_1p32
Chr1	54500001	55000000	1:54.5-55_1p32
Chr1	55000001	55500000	1:55-55.5_1p32
Chr1	55500001	56000000	1:55.5-56_1p32
Chr1	56000001	56500000	1:56-56.5_1p32
Chr1	56500001	57000000	1:56.5-57_1p32
Chr1	57000001	57500000	1:57-57.5_1p32
Chr1	57500001	58000000	1:57.5-58_1p32
Chr1	58500001	59000000	1:58.5-59_1p32
Chr1	59000001	59500000	1:59-59.5_1p32
Chr1	59500001	60000000	1:59.5-60_1p32
Chr1	60000001	60500000	1:60-60.5_1p32
Chr1	60500001	61000000	1:60.5-61_1p32
Chr1	61000001	61500000	1:61-61.5_1pNA
Chr1	61500001	62000000	1:61.5-62_1p31
Chr1	62000001	62500000	1:62-62.5_1p31
Chr1	62500001	63000000	1:62.5-63_1p31
Chr1	63000001	63500000	1:63-63.5_1p31
Chr1	63500001	64000000	1:63.5-64_1p31
Chr1	64000001	64500000	1:64-64.5_1p31
Chr1	64500001	65000000	1:64.5-65_1p31
Chr1	65000001	65500000	1:65-65.5_1p31
Chr1	66000001	66500000	1:66-66.5_1p31
Chr1	67000001	67500000	1:67-67.5_1p31
Chr1	67500001	68000000	1:67.5-68_1p31
Chr1	68500001	69000000	1:68.5-69_1p31
Chr1	69000001	69500000	1:69-69.5_1p31
Chr1	69500001	70000000	1:69.5-70_1p31
Chr1	70000001	70500000	1:70-70.5_1p31
Chr1	70500001	71000000	1:70.5-71_1p31
Chr1	71000001	71500000	1:71-71.5_1p31
Chr1	71500001	72000000	1:71.5-72_1p31
Chr1	72000001	72500000	1:72-72.5_1p31
Chr1	72500001	73000000	1:72.5-73_1p31
Chr1	73000001	73500000	1:73-73.5_1p31
Chr1	73500001	74000000	1:73.5-74_1p31
Chr1	74000001	74500000	1:74-74.5_1p31
Chr1	74500001	75000000	1:74.5-75_1p31
Chr1	75000001	75500000	1:75-75.5_1p31
Chr1	75500001	76000000	1:75.5-76_1p31
Chr1	76500001	77000000	1:76.5-77_1p31
Chr1	77000001	77500000	1:77-77.5_1p31
Chr1	77500001	78000000	1:77.5-78_1p31
Chr1	78000001	78500000	1:78-78.5_1p31
Chr1	78500001	79000000	1:78.5-79_1p31
Chr1	79000001	79500000	1:79-79.5_1p31
Chr1	79500001	80000000	1:79.5-80_1p31
Chr1	80000001	80500000	1:80-80.5_1p31
Chr1	80500001	81000000	1:80.5-81_1p31
Chr1	81000001	81500000	1:81-81.5_1p31
Chr1	81500001	82000000	1:81.5-82_1p31
Chr1	82000001	82500000	1:82-82.5_1p31
Chr1	83000001	83500000	1:83-83.5_1p31
Chr1	84000001	84500000	1:84-84.5_1p31
Chr1	84500001	85000000	1:84.5-85_1pNA
Chr1	85000001	85500000	1:85-85.5_1p22
Chr1	85500001	86000000	1:85.5-86_1p22
Chr1	86000001	86500000	1:86-86.5_1p22
Chr1	86500001	87000000	1:86.5-87_1p22
Chr1	87000001	87500000	1:87-87.5_1p22
Chr1	87500001	88000000	1:87.5-88_1p22
Chr1	88000001	88500000	1:88-88.5_1p22
Chr1	88500001	89000000	1:88.5-89_1p22
Chr1	89000001	89500000	1:89-89.5_1p22
Chr1	89500001	90000000	1:89.5-90_1p22
Chr1	90000001	90500000	1:90-90.5_1p22
Chr1	90500001	91000000	1:90.5-91_1p22
Chr1	91000001	91500000	1:91-91.5_1p22
Chr1	92000001	92500000	1:92-92.5_1p22
Chr1	93000001	93500000	1:93-93.5_1p22
Chr1	93500001	94000000	1:93.5-94_1p22
Chr1	94000001	94500000	1:94-94.5_1p22
Chr1	94500001	95000000	1:94.5-95_1pNA
Chr1	95000001	95500000	1:95-95.5_1p21
Chr1	95500001	96000000	1:95.5-96_1p21
Chr1	96000001	96500000	1:96-96.5_1p21
Chr1	96500001	97000000	1:96.5-97_1p21
Chr1	97000001	97500000	1:97-97.5_1p21
Chr1	97500001	98000000	1:97.5-98_1p21
Chr1	98000001	98500000	1:98-98.5_1p21
Chr1	98500001	99000000	1:98.5-99_1p21
Chr1	99000001	99500000	1:99-99.5_1p21
Chr1	99500001	100000000	1:99.5-100_1p21
Chr1	100500001	101000000	1:100.5-101_1p21
Chr1	101000001	101500000	1:101-101.5_1p21
Chr1	101500001	102000000	1:101.5-102_1p21
Chr1	102500001	103000000	1:102.5-103_1p21
Chr1	104500001	105000000	1:104.5-105_1p21
Chr1	105000001	105500000	1:105-105.5_1p21
Chr1	105500001	106000000	1:105.5-106_1p21
Chr1	106000001	106500000	1:106-106.5_1p21
Chr1	106500001	107000000	1:106.5-107_1p21
Chr1	107000001	107500000	1:107-107.5_1pNA
Chr1	107500001	108000000	1:107.5-108_1p13
Chr1	109000001	109500000	1:109-109.5_1p13
Chr1	110000001	110500000	1:110-110.5_1p13
Chr1	111000001	111500000	1:111-111.5_1p13
Chr1	111500001	112000000	1:111.5-112_1p13
Chr1	112000001	112500000	1:112-112.5_1p13
Chr1	112500001	113000000	1:112.5-113_1p13
Chr1	113000001	113500000	1:113-113.5_1p13
Chr1	113500001	114000000	1:113.5-114_1p13
Chr1	114000001	114500000	1:114-114.5_1p13
Chr1	114500001	115000000	1:114.5-115_1p13
Chr1	115000001	115500000	1:115-115.5_1p13
Chr1	115500001	116000000	1:115.5-116_1p13
Chr1	116000001	116500000	1:116-116.5_1p13
Chr1	116500001	117000000	1:116.5-117_1p13
Chr1	117000001	117500000	1:117-117.5_1p13
Chr1	117500001	118000000	1:117.5-118_1pNA
Chr1	118000001	118500000	1:118-118.5_1p12
Chr1	118500001	119000000	1:118.5-119_1p12
Chr1	119000001	119500000	1:119-119.5_1p12
Chr1	119500001	120000000	1:119.5-120_1p12
Chr1	120000001	120500000	1:120-120.5_1p12
Chr1	146500001	147000000	1:146.5-147_1q21
Chr1	150500001	151000000	1:150.5-151_1q21
Chr1	151000001	151500000	1:151-151.5_1q21
Chr1	151500001	152000000	1:151.5-152_1q21
Chr1	152000001	152500000	1:152-152.5_1q21
Chr1	152500001	153000000	1:152.5-153_1q21
Chr1	153000001	153500000	1:153-153.5_1q21
Chr1	153500001	154000000	1:153.5-154_1q21
Chr1	154000001	154500000	1:154-154.5_1q21
Chr1	154500001	155000000	1:154.5-155_1q21
Chr1	155000001	155500000	1:155-155.5_1q22
Chr1	155500001	156000000	1:155.5-156_1q22
Chr1	156500001	157000000	1:156.5-157_1q23
Chr1	157500001	158000000	1:157.5-158_1q23
Chr1	158000001	158500000	1:158-158.5_1q23
Chr1	158500001	159000000	1:158.5-159_1q23
Chr1	159000001	159500000	1:159-159.5_1q23
Chr1	159500001	160000000	1:159.5-160_1q23
Chr1	160000001	160500000	1:160-160.5_1q23
Chr1	160500001	161000000	1:160.5-161_1q23
Chr1	161000001	161500000	1:161-161.5_1q23
Chr1	161500001	162000000	1:161.5-162_1q23
Chr1	162000001	162500000	1:162-162.5_1q23
Chr1	162500001	163000000	1:162.5-163_1q23
Chr1	163000001	163500000	1:163-163.5_1q23
Chr1	163500001	164000000	1:163.5-164_1q23
Chr1	164000001	164500000	1:164-164.5_1q23
Chr1	164500001	165000000	1:164.5-165_1q23
Chr1	165000001	165500000	1:165-165.5_1q23
Chr1	165500001	166000000	1:165.5-166_1q24
Chr1	166000001	166500000	1:166-166.5_1q24
Chr1	167000001	167500000	1:167-167.5_1q24
Chr1	167500001	168000000	1:167.5-168_1q24
Chr1	168000001	168500000	1:168-168.5_1q24
Chr1	169000001	169500000	1:169-169.5_1q24
Chr1	170000001	170500000	1:170-170.5_1q24
Chr1	170500001	171000000	1:170.5-171_1q24
Chr1	171000001	171500000	1:171-171.5_1q24
Chr1	171500001	172000000	1:171.5-172_1q24
Chr1	172000001	172500000	1:172-172.5_1q24
Chr1	172500001	173000000	1:172.5-173_1qNA
Chr1	173000001	173500000	1:173-173.5_1q25
Chr1	174000001	174500000	1:174-174.5_1q25
Chr1	174500001	175000000	1:174.5-175_1q25
Chr1	175000001	175500000	1:175-175.5_1q25
Chr1	175500001	176000000	1:175.5-176_1q25
Chr1	176000001	176500000	1:176-176.5_1q25
Chr1	176500001	177000000	1:176.5-177_1q25
Chr1	177000001	177500000	1:177-177.5_1q25
Chr1	177500001	178000000	1:177.5-178_1q25
Chr1	178000001	178500000	1:178-178.5_1q25
Chr1	178500001	179000000	1:178.5-179_1q25
Chr1	179000001	179500000	1:179-179.5_1q25
Chr1	179500001	180000000	1:179.5-180_1q25
Chr1	180000001	180500000	1:180-180.5_1q25
Chr1	180500001	181000000	1:180.5-181_1q25
Chr1	181000001	181500000	1:181-181.5_1q25
Chr1	181500001	182000000	1:181.5-182_1q25
Chr1	182500001	183000000	1:182.5-183_1q25
Chr1	183000001	183500000	1:183-183.5_1q25
Chr1	183500001	184000000	1:183.5-184_1q25
Chr1	184000001	184500000	1:184-184.5_1q25
Chr1	184500001	185000000	1:184.5-185_1q25
Chr1	185000001	185500000	1:185-185.5_1q25
Chr1	185500001	186000000	1:185.5-186_1qNA
Chr1	186000001	186500000	1:186-186.5_1q31
Chr1	186500001	187000000	1:186.5-187_1q31
Chr1	187000001	187500000	1:187-187.5_1q31
Chr1	187500001	188000000	1:187.5-188_1q31
Chr1	188000001	188500000	1:188-188.5_1q31
Chr1	188500001	189000000	1:188.5-189_1q31
Chr1	189000001	189500000	1:189-189.5_1q31
Chr1	189500001	190000000	1:189.5-190_1q31
Chr1	190000001	190500000	1:190-190.5_1q31
Chr1	190500001	191000000	1:190.5-191_1q31
Chr1	191000001	191500000	1:191-191.5_1q31
Chr1	191500001	192000000	1:191.5-192_1q31
Chr1	192000001	192500000	1:192-192.5_1q31
Chr1	192500001	193000000	1:192.5-193_1q31
Chr1	193000001	193500000	1:193-193.5_1q31
Chr1	193500001	194000000	1:193.5-194_1q31
Chr1	194000001	194500000	1:194-194.5_1q31
Chr1	194500001	195000000	1:194.5-195_1q31
Chr1	195000001	195500000	1:195-195.5_1q31
Chr1	195500001	196000000	1:195.5-196_1q31
Chr1	196000001	196500000	1:196-196.5_1q31
Chr1	197000001	197500000	1:197-197.5_1q31
Chr1	197500001	198000000	1:197.5-198_1q31
Chr1	198000001	198500000	1:198-198.5_1q31
Chr1	199000001	199500000	1:199-199.5_1q32
Chr1	199500001	200000000	1:199.5-200_1q32
Chr1	200500001	201000000	1:200.5-201_1q32
Chr1	201500001	202000000	1:201.5-202_1q32
Chr1	202000001	202500000	1:202-202.5_1q32
Chr1	202500001	203000000	1:202.5-203_1q32
Chr1	203000001	203500000	1:203-203.5_1q32
Chr1	203500001	204000000	1:203.5-204_1q32
Chr1	204000001	204500000	1:204-204.5_1q32
Chr1	204500001	205000000	1:204.5-205_1q32
Chr1	205000001	205500000	1:205-205.5_1q32
Chr1	205500001	206000000	1:205.5-206_1q32
Chr1	206000001	206500000	1:206-206.5_1q32
Chr1	206500001	207000000	1:206.5-207_1q32
Chr1	207000001	207500000	1:207-207.5_1q32
Chr1	207500001	208000000	1:207.5-208_1q32
Chr1	208000001	208500000	1:208-208.5_1q32
Chr1	208500001	209000000	1:208.5-209_1q32
Chr1	209500001	210000000	1:209.5-210_1q32
Chr1	210000001	210500000	1:210-210.5_1q32
Chr1	211000001	211500000	1:211-211.5_1q32
Chr1	212000001	212500000	1:212-212.5_1q32
Chr1	212500001	213000000	1:212.5-213_1q32
Chr1	213000001	213500000	1:213-213.5_1q32
Chr1	213500001	214000000	1:213.5-214_1q32
Chr1	214000001	214500000	1:214-214.5_1q32
Chr1	214500001	215000000	1:214.5-215_1q41
Chr1	215000001	215500000	1:215-215.5_1q41
Chr1	215500001	216000000	1:215.5-216_1q41
Chr1	216000001	216500000	1:216-216.5_1q41
Chr1	216500001	217000000	1:216.5-217_1q41
Chr1	217000001	217500000	1:217-217.5_1q41
Chr1	217500001	218000000	1:217.5-218_1q41
Chr1	218000001	218500000	1:218-218.5_1q41
Chr1	218500001	219000000	1:218.5-219_1q41
Chr1	219000001	219500000	1:219-219.5_1q41
Chr1	219500001	220000000	1:219.5-220_1q41
Chr1	220500001	221000000	1:220.5-221_1q41
Chr1	221000001	221500000	1:221-221.5_1q41
Chr1	221500001	222000000	1:221.5-222_1q41
Chr1	222000001	222500000	1:222-222.5_1q41
Chr1	223500001	224000000	1:223.5-224_1q41
Chr1	224500001	225000000	1:224.5-225_1q42
Chr1	225000001	225500000	1:225-225.5_1q42
Chr1	225500001	226000000	1:225.5-226_1q42
Chr1	226000001	226500000	1:226-226.5_1q42
Chr1	226500001	227000000	1:226.5-227_1q42
Chr1	227000001	227500000	1:227-227.5_1q42
Chr1	228000001	228500000	1:228-228.5_1q42
Chr1	228500001	229000000	1:228.5-229_1q42
Chr1	229000001	229500000	1:229-229.5_1q42
Chr1	229500001	230000000	1:229.5-230_1q42
Chr1	230000001	230500000	1:230-230.5_1q42
Chr1	230500001	231000000	1:230.5-231_1q42
Chr1	231000001	231500000	1:231-231.5_1q42
Chr1	232000001	232500000	1:232-232.5_1q42
Chr1	232500001	233000000	1:232.5-233_1q42
Chr1	233500001	234000000	1:233.5-234_1q42
Chr1	234000001	234500000	1:234-234.5_1q42
Chr1	234500001	235000000	1:234.5-235_1q42
Chr1	235000001	235500000	1:235-235.5_1q42
Chr1	235500001	236000000	1:235.5-236_1q42
Chr1	236500001	237000000	1:236.5-237_1qNA
Chr1	237000001	237500000	1:237-237.5_1q43
Chr1	238500001	239000000	1:238.5-239_1q43
Chr1	239000001	239500000	1:239-239.5_1q43
Chr1	239500001	240000000	1:239.5-240_1q43
Chr1	240500001	241000000	1:240.5-241_1q43
Chr1	241000001	241500000	1:241-241.5_1q43
Chr1	241500001	242000000	1:241.5-242_1q43
Chr1	242500001	243000000	1:242.5-243_1q43
Chr1	243500001	244000000	1:243.5-244_1qNA
Chr1	244000001	244500000	1:244-244.5_1q44
Chr1	244500001	245000000	1:244.5-245_1q44
Chr1	245000001	245500000	1:245-245.5_1q44
Chr1	245500001	246000000	1:245.5-246_1q44
Chr1	246000001	246500000	1:246-246.5_1q44
Chr1	246500001	247000000	1:246.5-247_1q44
Chr1	247500001	248000000	1:247.5-248_1q44
Chr1	248000001	248500000	1:248-248.5_1q44
Chr2	1000001	1500000	2:1-1.5_2p25
Chr2	1500001	2000000	2:1.5-2_2p25
Chr2	2000001	2500000	2:2-2.5_2p25
Chr2	2500001	3000000	2:2.5-3_2p25
Chr2	3000001	3500000	2:3-3.5_2p25
Chr2	3500001	4000000	2:3.5-4_2p25
Chr2	4000001	4500000	2:4-4.5_2p25
Chr2	4500001	5000000	2:4.5-5_2p25
Chr2	5000001	5500000	2:5-5.5_2p25
Chr2	6000001	6500000	2:6-6.5_2p25
Chr2	6500001	7000000	2:6.5-7_2p25
Chr2	7000001	7500000	2:7-7.5_2p25
Chr2	7500001	8000000	2:7.5-8_2p25
Chr2	8000001	8500000	2:8-8.5_2p25
Chr2	8500001	9000000	2:8.5-9_2p25
Chr2	9000001	9500000	2:9-9.5_2p25
Chr2	9500001	10000000	2:9.5-10_2p25
Chr2	10000001	10500000	2:10-10.5_2p25
Chr2	10500001	11000000	2:10.5-11_2p25
Chr2	11000001	11500000	2:11-11.5_2p25
Chr2	11500001	12000000	2:11.5-12_2p25
Chr2	12000001	12500000	2:12-12.5_2pNA
Chr2	12500001	13000000	2:12.5-13_2p24
Chr2	13000001	13500000	2:13-13.5_2p24
Chr2	13500001	14000000	2:13.5-14_2p24
Chr2	14000001	14500000	2:14-14.5_2p24
Chr2	14500001	15000000	2:14.5-15_2p24
Chr2	15000001	15500000	2:15-15.5_2p24
Chr2	15500001	16000000	2:15.5-16_2p24
Chr2	16500001	17000000	2:16.5-17_2p24
Chr2	17000001	17500000	2:17-17.5_2p24
Chr2	17500001	18000000	2:17.5-18_2p24
Chr2	18000001	18500000	2:18-18.5_2p24
Chr2	18500001	19000000	2:18.5-19_2p24
Chr2	19000001	19500000	2:19-19.5_2p24
Chr2	19500001	20000000	2:19.5-20_2p24
Chr2	20000001	20500000	2:20-20.5_2p24
Chr2	20500001	21000000	2:20.5-21_2p24
Chr2	21000001	21500000	2:21-21.5_2p24
Chr2	22000001	22500000	2:22-22.5_2p24
Chr2	22500001	23000000	2:22.5-23_2p24
Chr2	23000001	23500000	2:23-23.5_2p24
Chr2	23500001	24000000	2:23.5-24_2p24
Chr2	24000001	24500000	2:24-24.5_2p23
Chr2	25000001	25500000	2:25-25.5_2p23
Chr2	25500001	26000000	2:25.5-26_2p23
Chr2	26000001	26500000	2:26-26.5_2p23
Chr2	26500001	27000000	2:26.5-27_2p23
Chr2	27000001	27500000	2:27-27.5_2p23
Chr2	27500001	28000000	2:27.5-28_2p23
Chr2	28000001	28500000	2:28-28.5_2p23
Chr2	28500001	29000000	2:28.5-29_2p23
Chr2	29000001	29500000	2:29-29.5_2p23
Chr2	29500001	30000000	2:29.5-30_2p23
Chr2	30000001	30500000	2:30-30.5_2p23
Chr2	30500001	31000000	2:30.5-31_2p23
Chr2	31000001	31500000	2:31-31.5_2p23
Chr2	31500001	32000000	2:31.5-32_2p23
Chr2	33500001	34000000	2:33.5-34_2p22
Chr2	34000001	34500000	2:34-34.5_2p22
Chr2	34500001	35000000	2:34.5-35_2p22
Chr2	35000001	35500000	2:35-35.5_2p22
Chr2	35500001	36000000	2:35.5-36_2p22
Chr2	36500001	37000000	2:36.5-37_2p22
Chr2	37500001	38000000	2:37.5-38_2p22
Chr2	38000001	38500000	2:38-38.5_2p22
Chr2	38500001	39000000	2:38.5-39_2p22
Chr2	39000001	39500000	2:39-39.5_2p22
Chr2	39500001	40000000	2:39.5-40_2p22
Chr2	40000001	40500000	2:40-40.5_2p22
Chr2	40500001	41000000	2:40.5-41_2p22
Chr2	41000001	41500000	2:41-41.5_2p22
Chr2	41500001	42000000	2:41.5-42_2pNA
Chr2	42000001	42500000	2:42-42.5_2p21
Chr2	42500001	43000000	2:42.5-43_2p21
Chr2	43000001	43500000	2:43-43.5_2p21
Chr2	43500001	44000000	2:43.5-44_2p21
Chr2	44000001	44500000	2:44-44.5_2p21
Chr2	44500001	45000000	2:44.5-45_2p21
Chr2	45000001	45500000	2:45-45.5_2p21
Chr2	45500001	46000000	2:45.5-46_2p21
Chr2	46000001	46500000	2:46-46.5_2p21
Chr2	46500001	47000000	2:46.5-47_2p21
Chr2	47000001	47500000	2:47-47.5_2p21
Chr2	47500001	48000000	2:47.5-48_2pNA
Chr2	48000001	48500000	2:48-48.5_2p16
Chr2	48500001	49000000	2:48.5-49_2p16
Chr2	49500001	50000000	2:49.5-50_2p16
Chr2	50000001	50500000	2:50-50.5_2p16
Chr2	51000001	51500000	2:51-51.5_2p16
Chr2	51500001	52000000	2:51.5-52_2p16
Chr2	52000001	52500000	2:52-52.5_2p16
Chr2	52500001	53000000	2:52.5-53_2p16
Chr2	53000001	53500000	2:53-53.5_2p16
Chr2	53500001	54000000	2:53.5-54_2p16
Chr2	54500001	55000000	2:54.5-55_2p16
Chr2	55000001	55500000	2:55-55.5_2p16
Chr2	55500001	56000000	2:55.5-56_2p16
Chr2	56000001	56500000	2:56-56.5_2p16
Chr2	56500001	57000000	2:56.5-57_2p16
Chr2	57000001	57500000	2:57-57.5_2p16
Chr2	57500001	58000000	2:57.5-58_2p16
Chr2	58000001	58500000	2:58-58.5_2p16
Chr2	58500001	59000000	2:58.5-59_2p16
Chr2	59000001	59500000	2:59-59.5_2p16
Chr2	60000001	60500000	2:60-60.5_2p16
Chr2	60500001	61000000	2:60.5-61_2p16
Chr2	61000001	61500000	2:61-61.5_2pNA
Chr2	62000001	62500000	2:62-62.5_2p15
Chr2	62500001	63000000	2:62.5-63_2p15
Chr2	63500001	64000000	2:63.5-64_2p15
Chr2	64000001	64500000	2:64-64.5_2pNA
Chr2	64500001	65000000	2:64.5-65_2p14
Chr2	65500001	66000000	2:65.5-66_2p14
Chr2	66000001	66500000	2:66-66.5_2p14
Chr2	66500001	67000000	2:66.5-67_2p14
Chr2	67500001	68000000	2:67.5-68_2p14
Chr2	68000001	68500000	2:68-68.5_2p14
Chr2	68500001	69000000	2:68.5-69_2pNA
Chr2	69000001	69500000	2:69-69.5_2p13
Chr2	69500001	70000000	2:69.5-70_2p13
Chr2	70000001	70500000	2:70-70.5_2p13
Chr2	71000001	71500000	2:71-71.5_2p13
Chr2	71500001	72000000	2:71.5-72_2p13
Chr2	72000001	72500000	2:72-72.5_2p13
Chr2	72500001	73000000	2:72.5-73_2p13
Chr2	73000001	73500000	2:73-73.5_2p13
Chr2	73500001	74000000	2:73.5-74_2p13
Chr2	74000001	74500000	2:74-74.5_2p13
Chr2	74500001	75000000	2:74.5-75_2p13
Chr2	75000001	75500000	2:75-75.5_2p12
Chr2	75500001	76000000	2:75.5-76_2p12
Chr2	76000001	76500000	2:76-76.5_2p12
Chr2	76500001	77000000	2:76.5-77_2p12
Chr2	77000001	77500000	2:77-77.5_2p12
Chr2	77500001	78000000	2:77.5-78_2p12
Chr2	78000001	78500000	2:78-78.5_2p12
Chr2	79000001	79500000	2:79-79.5_2p12
Chr2	79500001	80000000	2:79.5-80_2p12
Chr2	80000001	80500000	2:80-80.5_2p12
Chr2	80500001	81000000	2:80.5-81_2p12
Chr2	81000001	81500000	2:81-81.5_2p12
Chr2	82000001	82500000	2:82-82.5_2p12
Chr2	82500001	83000000	2:82.5-83_2p12
Chr2	83000001	83500000	2:83-83.5_2pNA
Chr2	84000001	84500000	2:84-84.5_2p11
Chr2	84500001	85000000	2:84.5-85_2p11
Chr2	85000001	85500000	2:85-85.5_2p11
Chr2	85500001	86000000	2:85.5-86_2p11
Chr2	86000001	86500000	2:86-86.5_2p11
Chr2	86500001	87000000	2:86.5-87_2p11
Chr2	88500001	89000000	2:88.5-89_2p11
Chr2	96500001	97000000	2:96.5-97_2q11
Chr2	97000001	97500000	2:97-97.5_2q11
Chr2	99500001	100000000	2:99.5-100_2q11
Chr2	100000001	100500000	2:100-100.5_2q11
Chr2	100500001	101000000	2:100.5-101_2q11
Chr2	101000001	101500000	2:101-101.5_2q11
Chr2	101500001	102000000	2:101.5-102_2q11
Chr2	102000001	102500000	2:102-102.5_2q11
Chr2	102500001	103000000	2:102.5-103_2qNA
Chr2	103000001	103500000	2:103-103.5_2q12
Chr2	103500001	104000000	2:103.5-104_2q12
Chr2	104000001	104500000	2:104-104.5_2q12
Chr2	104500001	105000000	2:104.5-105_2q12
Chr2	105000001	105500000	2:105-105.5_2q12
Chr2	106000001	106500000	2:106-106.5_2q12
Chr2	107000001	107500000	2:107-107.5_2q12
Chr2	107500001	108000000	2:107.5-108_2q12
Chr2	108000001	108500000	2:108-108.5_2q12
Chr2	108500001	109000000	2:108.5-109_2q12
Chr2	109000001	109500000	2:109-109.5_2q12
Chr2	110000001	110500000	2:110-110.5_2qNA
Chr2	111500001	112000000	2:111.5-112_2q13
Chr2	112500001	113000000	2:112.5-113_2q13
Chr2	113500001	114000000	2:113.5-114_2q13
Chr2	114500001	115000000	2:114.5-115_2q14
Chr2	116000001	116500000	2:116-116.5_2q14
Chr2	116500001	117000000	2:116.5-117_2q14
Chr2	117000001	117500000	2:117-117.5_2q14
Chr2	118000001	118500000	2:118-118.5_2q14
Chr2	118500001	119000000	2:118.5-119_2q14
Chr2	119000001	119500000	2:119-119.5_2q14
Chr2	119500001	120000000	2:119.5-120_2q14
Chr2	120000001	120500000	2:120-120.5_2q14
Chr2	120500001	121000000	2:120.5-121_2q14
Chr2	122000001	122500000	2:122-122.5_2q14
Chr2	122500001	123000000	2:122.5-123_2q14
Chr2	123000001	123500000	2:123-123.5_2q14
Chr2	123500001	124000000	2:123.5-124_2q14
Chr2	124000001	124500000	2:124-124.5_2q14
Chr2	124500001	125000000	2:124.5-125_2q14
Chr2	125500001	126000000	2:125.5-126_2q14
Chr2	126000001	126500000	2:126-126.5_2q14
Chr2	126500001	127000000	2:126.5-127_2q14
Chr2	127000001	127500000	2:127-127.5_2q14
Chr2	128500001	129000000	2:128.5-129_2q14
Chr2	129000001	129500000	2:129-129.5_2q14
Chr2	129500001	130000000	2:129.5-130_2qNA
Chr2	131500001	132000000	2:131.5-132_2q21
Chr2	133500001	134000000	2:133.5-134_2q21
Chr2	134000001	134500000	2:134-134.5_2q21
Chr2	134500001	135000000	2:134.5-135_2q21
Chr2	135000001	135500000	2:135-135.5_2q21
Chr2	135500001	136000000	2:135.5-136_2q21
Chr2	136000001	136500000	2:136-136.5_2q21
Chr2	136500001	137000000	2:136.5-137_2qNA
Chr2	137000001	137500000	2:137-137.5_2q22
Chr2	137500001	138000000	2:137.5-138_2q22
Chr2	138000001	138500000	2:138-138.5_2q22
Chr2	138500001	139000000	2:138.5-139_2q22
Chr2	139000001	139500000	2:139-139.5_2q22
Chr2	139500001	140000000	2:139.5-140_2q22
Chr2	140000001	140500000	2:140-140.5_2q22
Chr2	140500001	141000000	2:140.5-141_2q22
Chr2	141000001	141500000	2:141-141.5_2q22
Chr2	141500001	142000000	2:141.5-142_2q22
Chr2	142000001	142500000	2:142-142.5_2q22
Chr2	142500001	143000000	2:142.5-143_2q22
Chr2	143000001	143500000	2:143-143.5_2q22
Chr2	144500001	145000000	2:144.5-145_2q22
Chr2	145000001	145500000	2:145-145.5_2q22
Chr2	145500001	146000000	2:145.5-146_2q22
Chr2	146000001	146500000	2:146-146.5_2q22
Chr2	147000001	147500000	2:147-147.5_2q22
Chr2	147500001	148000000	2:147.5-148_2q22
Chr2	148500001	149000000	2:148.5-149_2qNA
Chr2	149000001	149500000	2:149-149.5_2q23
Chr2	150000001	150500000	2:150-150.5_2q23
Chr2	150500001	151000000	2:150.5-151_2q23
Chr2	151000001	151500000	2:151-151.5_2q23
Chr2	151500001	152000000	2:151.5-152_2q23
Chr2	152000001	152500000	2:152-152.5_2q23
Chr2	152500001	153000000	2:152.5-153_2q23
Chr2	153500001	154000000	2:153.5-154_2q23
Chr2	154000001	154500000	2:154-154.5_2q23
Chr2	154500001	155000000	2:154.5-155_2qNA
Chr2	155000001	155500000	2:155-155.5_2q24
Chr2	155500001	156000000	2:155.5-156_2q24
Chr2	157000001	157500000	2:157-157.5_2q24
Chr2	157500001	158000000	2:157.5-158_2q24
Chr2	158000001	158500000	2:158-158.5_2q24
Chr2	158500001	159000000	2:158.5-159_2q24
Chr2	159500001	160000000	2:159.5-160_2q24
Chr2	160000001	160500000	2:160-160.5_2q24
Chr2	160500001	161000000	2:160.5-161_2q24
Chr2	161000001	161500000	2:161-161.5_2q24
Chr2	161500001	162000000	2:161.5-162_2q24
Chr2	162500001	163000000	2:162.5-163_2q24
Chr2	163000001	163500000	2:163-163.5_2q24
Chr2	163500001	164000000	2:163.5-164_2q24
Chr2	164000001	164500000	2:164-164.5_2q24
Chr2	164500001	165000000	2:164.5-165_2q24
Chr2	165000001	165500000	2:165-165.5_2q24
Chr2	165500001	166000000	2:165.5-166_2q24
Chr2	166000001	166500000	2:166-166.5_2q24
Chr2	166500001	167000000	2:166.5-167_2q24
Chr2	167000001	167500000	2:167-167.5_2q24
Chr2	168000001	168500000	2:168-168.5_2q24
Chr2	168500001	169000000	2:168.5-169_2q24
Chr2	169500001	170000000	2:169.5-170_2qNA
Chr2	170500001	171000000	2:170.5-171_2q31
Chr2	171500001	172000000	2:171.5-172_2q31
Chr2	172000001	172500000	2:172-172.5_2q31
Chr2	172500001	173000000	2:172.5-173_2q31
Chr2	173000001	173500000	2:173-173.5_2q31
Chr2	173500001	174000000	2:173.5-174_2q31
Chr2	174000001	174500000	2:174-174.5_2q31
Chr2	174500001	175000000	2:174.5-175_2q31
Chr2	175000001	175500000	2:175-175.5_2q31
Chr2	175500001	176000000	2:175.5-176_2q31
Chr2	176000001	176500000	2:176-176.5_2q31
Chr2	177000001	177500000	2:177-177.5_2q31
Chr2	178000001	178500000	2:178-178.5_2q31
Chr2	178500001	179000000	2:178.5-179_2q31
Chr2	179000001	179500000	2:179-179.5_2q31
Chr2	179500001	180000000	2:179.5-180_2q31
Chr2	180000001	180500000	2:180-180.5_2q31
Chr2	180500001	181000000	2:180.5-181_2q31
Chr2	181000001	181500000	2:181-181.5_2q31
Chr2	181500001	182000000	2:181.5-182_2q31
Chr2	182500001	183000000	2:182.5-183_2q31
Chr2	183000001	183500000	2:183-183.5_2q32
Chr2	183500001	184000000	2:183.5-184_2q32
Chr2	184500001	185000000	2:184.5-185_2q32
Chr2	185000001	185500000	2:185-185.5_2q32
Chr2	185500001	186000000	2:185.5-186_2q32
Chr2	186000001	186500000	2:186-186.5_2q32
Chr2	186500001	187000000	2:186.5-187_2q32
Chr2	187000001	187500000	2:187-187.5_2q32
Chr2	187500001	188000000	2:187.5-188_2q32
Chr2	188000001	188500000	2:188-188.5_2q32
Chr2	188500001	189000000	2:188.5-189_2q32
Chr2	189000001	189500000	2:189-189.5_2q32
Chr2	189500001	190000000	2:189.5-190_2q32
Chr2	190500001	191000000	2:190.5-191_2q32
Chr2	191500001	192000000	2:191.5-192_2q32
Chr2	192000001	192500000	2:192-192.5_2q32
Chr2	192500001	193000000	2:192.5-193_2q32
Chr2	193000001	193500000	2:193-193.5_2q32
Chr2	194000001	194500000	2:194-194.5_2q32
Chr2	194500001	195000000	2:194.5-195_2q32
Chr2	195000001	195500000	2:195-195.5_2q32
Chr2	195500001	196000000	2:195.5-196_2q32
Chr2	196000001	196500000	2:196-196.5_2q32
Chr2	196500001	197000000	2:196.5-197_2q32
Chr2	197000001	197500000	2:197-197.5_2qNA
Chr2	197500001	198000000	2:197.5-198_2q33
Chr2	198000001	198500000	2:198-198.5_2q33
Chr2	198500001	199000000	2:198.5-199_2q33
Chr2	199000001	199500000	2:199-199.5_2q33
Chr2	199500001	200000000	2:199.5-200_2q33
Chr2	200000001	200500000	2:200-200.5_2q33
Chr2	200500001	201000000	2:200.5-201_2q33
Chr2	201500001	202000000	2:201.5-202_2q33
Chr2	202000001	202500000	2:202-202.5_2q33
Chr2	202500001	203000000	2:202.5-203_2q33
Chr2	203500001	204000000	2:203.5-204_2q33
Chr2	204000001	204500000	2:204-204.5_2q33
Chr2	204500001	205000000	2:204.5-205_2q33
Chr2	205000001	205500000	2:205-205.5_2q33
Chr2	205500001	206000000	2:205.5-206_2q33
Chr2	206000001	206500000	2:206-206.5_2q33
Chr2	206500001	207000000	2:206.5-207_2q33
Chr2	207000001	207500000	2:207-207.5_2q33
Chr2	207500001	208000000	2:207.5-208_2q33
Chr2	208000001	208500000	2:208-208.5_2q33
Chr2	208500001	209000000	2:208.5-209_2q33
Chr2	209500001	210000000	2:209.5-210_2q34
Chr2	210500001	211000000	2:210.5-211_2q34
Chr2	211000001	211500000	2:211-211.5_2q34
Chr2	211500001	212000000	2:211.5-212_2q34
Chr2	212500001	213000000	2:212.5-213_2q34
Chr2	213000001	213500000	2:213-213.5_2q34
Chr2	213500001	214000000	2:213.5-214_2q34
Chr2	214000001	214500000	2:214-214.5_2q34
Chr2	214500001	215000000	2:214.5-215_2q34
Chr2	215000001	215500000	2:215-215.5_2qNA
Chr2	215500001	216000000	2:215.5-216_2q35
Chr2	216000001	216500000	2:216-216.5_2q35
Chr2	216500001	217000000	2:216.5-217_2q35
Chr2	217000001	217500000	2:217-217.5_2q35
Chr2	217500001	218000000	2:217.5-218_2q35
Chr2	218000001	218500000	2:218-218.5_2q35
Chr2	218500001	219000000	2:218.5-219_2q35
Chr2	219000001	219500000	2:219-219.5_2q35
Chr2	219500001	220000000	2:219.5-220_2q35
Chr2	220000001	220500000	2:220-220.5_2q35
Chr2	220500001	221000000	2:220.5-221_2q35
Chr2	221000001	221500000	2:221-221.5_2q35
Chr2	221500001	222000000	2:221.5-222_2q36
Chr2	222000001	222500000	2:222-222.5_2q36
Chr2	222500001	223000000	2:222.5-223_2q36
Chr2	223500001	224000000	2:223.5-224_2q36
Chr2	224000001	224500000	2:224-224.5_2q36
Chr2	224500001	225000000	2:224.5-225_2q36
Chr2	225000001	225500000	2:225-225.5_2q36
Chr2	226000001	226500000	2:226-226.5_2q36
Chr2	226500001	227000000	2:226.5-227_2q36
Chr2	227000001	227500000	2:227-227.5_2q36
Chr2	227500001	228000000	2:227.5-228_2q36
Chr2	228000001	228500000	2:228-228.5_2q36
Chr2	228500001	229000000	2:228.5-229_2q36
Chr2	229000001	229500000	2:229-229.5_2q36
Chr2	229500001	230000000	2:229.5-230_2q36
Chr2	230500001	231000000	2:230.5-231_2q36
Chr2	231000001	231500000	2:231-231.5_2q37
Chr2	231500001	232000000	2:231.5-232_2q37
Chr2	232500001	233000000	2:232.5-233_2q37
Chr2	233000001	233500000	2:233-233.5_2q37
Chr2	233500001	234000000	2:233.5-234_2q37
Chr2	234000001	234500000	2:234-234.5_2q37
Chr2	234500001	235000000	2:234.5-235_2q37
Chr2	235000001	235500000	2:235-235.5_2q37
Chr2	235500001	236000000	2:235.5-236_2q37
Chr2	236000001	236500000	2:236-236.5_2q37
Chr2	236500001	237000000	2:236.5-237_2q37
Chr2	237000001	237500000	2:237-237.5_2q37
Chr2	238000001	238500000	2:238-238.5_2q37
Chr2	239500001	240000000	2:239.5-240_2q37
Chr2	240000001	240500000	2:240-240.5_2q37
Chr2	240500001	241000000	2:240.5-241_2q37
Chr2	241000001	241500000	2:241-241.5_2q37
Chr2	242000001	242500000	2:242-242.5_2q37
Chr2	242500001	243000000	2:242.5-243_2q37
Chr3	1	500000	3:0-0.5_3p26
Chr3	500001	1000000	3:0.5-1_3p26
Chr3	1000001	1500000	3:1-1.5_3p26
Chr3	1500001	2000000	3:1.5-2_3p26
Chr3	2000001	2500000	3:2-2.5_3p26
Chr3	2500001	3000000	3:2.5-3_3p26
Chr3	3000001	3500000	3:3-3.5_3p26
Chr3	3500001	4000000	3:3.5-4_3p26
Chr3	4000001	4500000	3:4-4.5_3p26
Chr3	5500001	6000000	3:5.5-6_3p26
Chr3	6000001	6500000	3:6-6.5_3p26
Chr3	6500001	7000000	3:6.5-7_3p26
Chr3	7000001	7500000	3:7-7.5_3p26
Chr3	7500001	8000000	3:7.5-8_3p26
Chr3	8000001	8500000	3:8-8.5_3p26
Chr3	8500001	9000000	3:8.5-9_3pNA
Chr3	9500001	10000000	3:9.5-10_3p25
Chr3	10000001	10500000	3:10-10.5_3p25
Chr3	10500001	11000000	3:10.5-11_3p25
Chr3	11000001	11500000	3:11-11.5_3p25
Chr3	11500001	12000000	3:11.5-12_3p25
Chr3	12000001	12500000	3:12-12.5_3p25
Chr3	12500001	13000000	3:12.5-13_3p25
Chr3	13000001	13500000	3:13-13.5_3p25
Chr3	13500001	14000000	3:13.5-14_3p25
Chr3	14000001	14500000	3:14-14.5_3p25
Chr3	14500001	15000000	3:14.5-15_3p25
Chr3	15500001	16000000	3:15.5-16_3p25
Chr3	16000001	16500000	3:16-16.5_3pNA
Chr3	16500001	17000000	3:16.5-17_3p24
Chr3	17000001	17500000	3:17-17.5_3p24
Chr3	17500001	18000000	3:17.5-18_3p24
Chr3	18500001	19000000	3:18.5-19_3p24
Chr3	19000001	19500000	3:19-19.5_3p24
Chr3	19500001	20000000	3:19.5-20_3p24
Chr3	20000001	20500000	3:20-20.5_3p24
Chr3	20500001	21000000	3:20.5-21_3p24
Chr3	21000001	21500000	3:21-21.5_3p24
Chr3	21500001	22000000	3:21.5-22_3p24
Chr3	22000001	22500000	3:22-22.5_3p24
Chr3	23000001	23500000	3:23-23.5_3p24
Chr3	24500001	25000000	3:24.5-25_3p24
Chr3	25000001	25500000	3:25-25.5_3p24
Chr3	26000001	26500000	3:26-26.5_3p24
Chr3	26500001	27000000	3:26.5-27_3p24
Chr3	27000001	27500000	3:27-27.5_3p24
Chr3	28000001	28500000	3:28-28.5_3p24
Chr3	28500001	29000000	3:28.5-29_3p24
Chr3	29000001	29500000	3:29-29.5_3p24
Chr3	29500001	30000000	3:29.5-30_3p24
Chr3	30000001	30500000	3:30-30.5_3p24
Chr3	30500001	31000000	3:30.5-31_3pNA
Chr3	31000001	31500000	3:31-31.5_3p23
Chr3	31500001	32000000	3:31.5-32_3p23
Chr3	32000001	32500000	3:32-32.5_3pNA
Chr3	32500001	33000000	3:32.5-33_3p22
Chr3	33000001	33500000	3:33-33.5_3p22
Chr3	33500001	34000000	3:33.5-34_3p22
Chr3	34000001	34500000	3:34-34.5_3p22
Chr3	34500001	35000000	3:34.5-35_3p22
Chr3	35000001	35500000	3:35-35.5_3p22
Chr3	35500001	36000000	3:35.5-36_3p22
Chr3	36000001	36500000	3:36-36.5_3p22
Chr3	36500001	37000000	3:36.5-37_3p22
Chr3	37000001	37500000	3:37-37.5_3p22
Chr3	37500001	38000000	3:37.5-38_3p22
Chr3	38000001	38500000	3:38-38.5_3p22
Chr3	38500001	39000000	3:38.5-39_3p22
Chr3	39000001	39500000	3:39-39.5_3p22
Chr3	39500001	40000000	3:39.5-40_3p22
Chr3	40000001	40500000	3:40-40.5_3p22
Chr3	41000001	41500000	3:41-41.5_3p22
Chr3	41500001	42000000	3:41.5-42_3p22
Chr3	42000001	42500000	3:42-42.5_3p22
Chr3	42500001	43000000	3:42.5-43_3p22
Chr3	43000001	43500000	3:43-43.5_3p22
Chr3	43500001	44000000	3:43.5-44_3pNA
Chr3	44000001	44500000	3:44-44.5_3p21
Chr3	44500001	45000000	3:44.5-45_3p21
Chr3	45500001	46000000	3:45.5-46_3p21
Chr3	46000001	46500000	3:46-46.5_3p21
Chr3	46500001	47000000	3:46.5-47_3p21
Chr3	47000001	47500000	3:47-47.5_3p21
Chr3	47500001	48000000	3:47.5-48_3p21
Chr3	48000001	48500000	3:48-48.5_3p21
Chr3	48500001	49000000	3:48.5-49_3p21
Chr3	50000001	50500000	3:50-50.5_3p21
Chr3	50500001	51000000	3:50.5-51_3p21
Chr3	51000001	51500000	3:51-51.5_3p21
Chr3	51500001	52000000	3:51.5-52_3p21
Chr3	52000001	52500000	3:52-52.5_3p21
Chr3	52500001	53000000	3:52.5-53_3p21
Chr3	53000001	53500000	3:53-53.5_3p21
Chr3	53500001	54000000	3:53.5-54_3p21
Chr3	54000001	54500000	3:54-54.5_3pNA
Chr3	54500001	55000000	3:54.5-55_3p14
Chr3	55000001	55500000	3:55-55.5_3p14
Chr3	55500001	56000000	3:55.5-56_3p14
Chr3	56000001	56500000	3:56-56.5_3p14
Chr3	56500001	57000000	3:56.5-57_3p14
Chr3	57000001	57500000	3:57-57.5_3p14
Chr3	58000001	58500000	3:58-58.5_3p14
Chr3	58500001	59000000	3:58.5-59_3p14
Chr3	59000001	59500000	3:59-59.5_3p14
Chr3	59500001	60000000	3:59.5-60_3p14
Chr3	60000001	60500000	3:60-60.5_3p14
Chr3	60500001	61000000	3:60.5-61_3p14
Chr3	61000001	61500000	3:61-61.5_3p14
Chr3	61500001	62000000	3:61.5-62_3p14
Chr3	62000001	62500000	3:62-62.5_3p14
Chr3	62500001	63000000	3:62.5-63_3p14
Chr3	63000001	63500000	3:63-63.5_3p14
Chr3	63500001	64000000	3:63.5-64_3p14
Chr3	64000001	64500000	3:64-64.5_3p14
Chr3	64500001	65000000	3:64.5-65_3p14
Chr3	65000001	65500000	3:65-65.5_3p14
Chr3	65500001	66000000	3:65.5-66_3p14
Chr3	66000001	66500000	3:66-66.5_3p14
Chr3	66500001	67000000	3:66.5-67_3p14
Chr3	67000001	67500000	3:67-67.5_3p14
Chr3	68000001	68500000	3:68-68.5_3p14
Chr3	68500001	69000000	3:68.5-69_3p14
Chr3	69000001	69500000	3:69-69.5_3p14
Chr3	69500001	70000000	3:69.5-70_3pNA
Chr3	70000001	70500000	3:70-70.5_3p13
Chr3	70500001	71000000	3:70.5-71_3p13
Chr3	71000001	71500000	3:71-71.5_3p13
Chr3	71500001	72000000	3:71.5-72_3p13
Chr3	72000001	72500000	3:72-72.5_3p13
Chr3	72500001	73000000	3:72.5-73_3p13
Chr3	73500001	74000000	3:73.5-74_3p13
Chr3	74000001	74500000	3:74-74.5_3pNA
Chr3	74500001	75000000	3:74.5-75_3p12
Chr3	75000001	75500000	3:75-75.5_3p12
Chr3	76000001	76500000	3:76-76.5_3p12
Chr3	76500001	77000000	3:76.5-77_3p12
Chr3	77000001	77500000	3:77-77.5_3p12
Chr3	77500001	78000000	3:77.5-78_3p12
Chr3	78000001	78500000	3:78-78.5_3p12
Chr3	78500001	79000000	3:78.5-79_3p12
Chr3	79500001	80000000	3:79.5-80_3p12
Chr3	80000001	80500000	3:80-80.5_3p12
Chr3	81500001	82000000	3:81.5-82_3p12
Chr3	82000001	82500000	3:82-82.5_3p12
Chr3	82500001	83000000	3:82.5-83_3p12
Chr3	83000001	83500000	3:83-83.5_3p12
Chr3	83500001	84000000	3:83.5-84_3p12
Chr3	84500001	85000000	3:84.5-85_3p12
Chr3	85000001	85500000	3:85-85.5_3p12
Chr3	85500001	86000000	3:85.5-86_3p12
Chr3	86000001	86500000	3:86-86.5_3p12
Chr3	86500001	87000000	3:86.5-87_3p12
Chr3	87000001	87500000	3:87-87.5_3pNA
Chr3	87500001	88000000	3:87.5-88_3p11
Chr3	88000001	88500000	3:88-88.5_3p11
Chr3	88500001	89000000	3:88.5-89_3p11
Chr3	89000001	89500000	3:89-89.5_3p11
Chr3	89500001	90000000	3:89.5-90_3p11
Chr3	94000001	94500000	3:94-94.5_3q11
Chr3	94500001	95000000	3:94.5-95_3q11
Chr3	95000001	95500000	3:95-95.5_3q11
Chr3	95500001	96000000	3:95.5-96_3q11
Chr3	97000001	97500000	3:97-97.5_3q11
Chr3	97500001	98000000	3:97.5-98_3q11
Chr3	98000001	98500000	3:98-98.5_3qNA
Chr3	98500001	99000000	3:98.5-99_3q12
Chr3	99000001	99500000	3:99-99.5_3q12
Chr3	100000001	100500000	3:100-100.5_3q12
Chr3	100500001	101000000	3:100.5-101_3q12
Chr3	101000001	101500000	3:101-101.5_3q12
Chr3	101500001	102000000	3:101.5-102_3q12
Chr3	102000001	102500000	3:102-102.5_3q12
Chr3	102500001	103000000	3:102.5-103_3qNA
Chr3	103000001	103500000	3:103-103.5_3q13
Chr3	103500001	104000000	3:103.5-104_3q13
Chr3	104000001	104500000	3:104-104.5_3q13
Chr3	104500001	105000000	3:104.5-105_3q13
Chr3	105000001	105500000	3:105-105.5_3q13
Chr3	105500001	106000000	3:105.5-106_3q13
Chr3	106000001	106500000	3:106-106.5_3q13
Chr3	106500001	107000000	3:106.5-107_3q13
Chr3	107000001	107500000	3:107-107.5_3q13
Chr3	107500001	108000000	3:107.5-108_3q13
Chr3	108500001	109000000	3:108.5-109_3q13
Chr3	109000001	109500000	3:109-109.5_3q13
Chr3	109500001	110000000	3:109.5-110_3q13
Chr3	110000001	110500000	3:110-110.5_3q13
Chr3	110500001	111000000	3:110.5-111_3q13
Chr3	111000001	111500000	3:111-111.5_3q13
Chr3	111500001	112000000	3:111.5-112_3q13
Chr3	112000001	112500000	3:112-112.5_3q13
Chr3	112500001	113000000	3:112.5-113_3q13
Chr3	113000001	113500000	3:113-113.5_3q13
Chr3	113500001	114000000	3:113.5-114_3q13
Chr3	114500001	115000000	3:114.5-115_3q13
Chr3	115000001	115500000	3:115-115.5_3q13
Chr3	115500001	116000000	3:115.5-116_3q13
Chr3	116000001	116500000	3:116-116.5_3q13
Chr3	116500001	117000000	3:116.5-117_3q13
Chr3	117000001	117500000	3:117-117.5_3q13
Chr3	118000001	118500000	3:118-118.5_3q13
Chr3	118500001	119000000	3:118.5-119_3q13
Chr3	119500001	120000000	3:119.5-120_3q13
Chr3	120000001	120500000	3:120-120.5_3q13
Chr3	120500001	121000000	3:120.5-121_3q13
Chr3	121000001	121500000	3:121-121.5_3q13
Chr3	121500001	122000000	3:121.5-122_3qNA
Chr3	122000001	122500000	3:122-122.5_3q21
Chr3	123000001	123500000	3:123-123.5_3q21
Chr3	123500001	124000000	3:123.5-124_3q21
Chr3	124000001	124500000	3:124-124.5_3q21
Chr3	124500001	125000000	3:124.5-125_3q21
Chr3	125500001	126000000	3:125.5-126_3q21
Chr3	126000001	126500000	3:126-126.5_3q21
Chr3	126500001	127000000	3:126.5-127_3q21
Chr3	127000001	127500000	3:127-127.5_3q21
Chr3	127500001	128000000	3:127.5-128_3q21
Chr3	128000001	128500000	3:128-128.5_3q21
Chr3	128500001	129000000	3:128.5-129_3q21
Chr3	129000001	129500000	3:129-129.5_3qNA
Chr3	130000001	130500000	3:130-130.5_3q22
Chr3	130500001	131000000	3:130.5-131_3q22
Chr3	131500001	132000000	3:131.5-132_3q22
Chr3	132000001	132500000	3:132-132.5_3q22
Chr3	132500001	133000000	3:132.5-133_3q22
Chr3	133000001	133500000	3:133-133.5_3q22
Chr3	133500001	134000000	3:133.5-134_3q22
Chr3	134000001	134500000	3:134-134.5_3q22
Chr3	134500001	135000000	3:134.5-135_3q22
Chr3	135000001	135500000	3:135-135.5_3q22
Chr3	135500001	136000000	3:135.5-136_3q22
Chr3	136000001	136500000	3:136-136.5_3q22
Chr3	137000001	137500000	3:137-137.5_3q22
Chr3	137500001	138000000	3:137.5-138_3q22
Chr3	139000001	139500000	3:139-139.5_3q23
Chr3	139500001	140000000	3:139.5-140_3q23
Chr3	140000001	140500000	3:140-140.5_3q23
Chr3	140500001	141000000	3:140.5-141_3q23
Chr3	141000001	141500000	3:141-141.5_3q23
Chr3	142500001	143000000	3:142.5-143_3qNA
Chr3	143000001	143500000	3:143-143.5_3q24
Chr3	143500001	144000000	3:143.5-144_3q24
Chr3	144000001	144500000	3:144-144.5_3q24
Chr3	144500001	145000000	3:144.5-145_3q24
Chr3	145000001	145500000	3:145-145.5_3q24
Chr3	145500001	146000000	3:145.5-146_3q24
Chr3	146000001	146500000	3:146-146.5_3q24
Chr3	146500001	147000000	3:146.5-147_3q24
Chr3	147000001	147500000	3:147-147.5_3q24
Chr3	147500001	148000000	3:147.5-148_3q24
Chr3	148500001	149000000	3:148.5-149_3qNA
Chr3	149000001	149500000	3:149-149.5_3q25
Chr3	149500001	150000000	3:149.5-150_3q25
Chr3	150000001	150500000	3:150-150.5_3q25
Chr3	150500001	151000000	3:150.5-151_3q25
Chr3	151000001	151500000	3:151-151.5_3q25
Chr3	151500001	152000000	3:151.5-152_3q25
Chr3	152000001	152500000	3:152-152.5_3q25
Chr3	152500001	153000000	3:152.5-153_3q25
Chr3	153000001	153500000	3:153-153.5_3q25
Chr3	153500001	154000000	3:153.5-154_3q25
Chr3	154000001	154500000	3:154-154.5_3q25
Chr3	154500001	155000000	3:154.5-155_3q25
Chr3	155000001	155500000	3:155-155.5_3q25
Chr3	155500001	156000000	3:155.5-156_3q25
Chr3	156000001	156500000	3:156-156.5_3q25
Chr3	156500001	157000000	3:156.5-157_3q25
Chr3	157000001	157500000	3:157-157.5_3q25
Chr3	157500001	158000000	3:157.5-158_3q25
Chr3	158000001	158500000	3:158-158.5_3q25
Chr3	159000001	159500000	3:159-159.5_3q25
Chr3	159500001	160000000	3:159.5-160_3q25
Chr3	161000001	161500000	3:161-161.5_3q26
Chr3	161500001	162000000	3:161.5-162_3q26
Chr3	162000001	162500000	3:162-162.5_3q26
Chr3	163000001	163500000	3:163-163.5_3q26
Chr3	164000001	164500000	3:164-164.5_3q26
Chr3	164500001	165000000	3:164.5-165_3q26
Chr3	165000001	165500000	3:165-165.5_3q26
Chr3	165500001	166000000	3:165.5-166_3q26
Chr3	166000001	166500000	3:166-166.5_3q26
Chr3	166500001	167000000	3:166.5-167_3q26
Chr3	167000001	167500000	3:167-167.5_3q26
Chr3	167500001	168000000	3:167.5-168_3q26
Chr3	168000001	168500000	3:168-168.5_3q26
Chr3	168500001	169000000	3:168.5-169_3q26
Chr3	169000001	169500000	3:169-169.5_3q26
Chr3	169500001	170000000	3:169.5-170_3q26
Chr3	170000001	170500000	3:170-170.5_3q26
Chr3	170500001	171000000	3:170.5-171_3q26
Chr3	171000001	171500000	3:171-171.5_3q26
Chr3	171500001	172000000	3:171.5-172_3q26
Chr3	172000001	172500000	3:172-172.5_3q26
Chr3	173000001	173500000	3:173-173.5_3q26
Chr3	174000001	174500000	3:174-174.5_3q26
Chr3	174500001	175000000	3:174.5-175_3q26
Chr3	175000001	175500000	3:175-175.5_3q26
Chr3	175500001	176000000	3:175.5-176_3q26
Chr3	176000001	176500000	3:176-176.5_3q26
Chr3	176500001	177000000	3:176.5-177_3q26
Chr3	177000001	177500000	3:177-177.5_3q26
Chr3	177500001	178000000	3:177.5-178_3q26
Chr3	178000001	178500000	3:178-178.5_3q26
Chr3	178500001	179000000	3:178.5-179_3q26
Chr3	179500001	180000000	3:179.5-180_3q26
Chr3	180000001	180500000	3:180-180.5_3q26
Chr3	180500001	181000000	3:180.5-181_3q26
Chr3	181000001	181500000	3:181-181.5_3q26
Chr3	181500001	182000000	3:181.5-182_3q26
Chr3	182000001	182500000	3:182-182.5_3q26
Chr3	182500001	183000000	3:182.5-183_3qNA
Chr3	183000001	183500000	3:183-183.5_3q27
Chr3	183500001	184000000	3:183.5-184_3q27
Chr3	184000001	184500000	3:184-184.5_3q27
Chr3	184500001	185000000	3:184.5-185_3q27
Chr3	185000001	185500000	3:185-185.5_3q27
Chr3	185500001	186000000	3:185.5-186_3q27
Chr3	186000001	186500000	3:186-186.5_3q27
Chr3	187500001	188000000	3:187.5-188_3qNA
Chr3	188000001	188500000	3:188-188.5_3q28
Chr3	188500001	189000000	3:188.5-189_3q28
Chr3	189000001	189500000	3:189-189.5_3q28
Chr3	189500001	190000000	3:189.5-190_3q28
Chr3	190000001	190500000	3:190-190.5_3q28
Chr3	190500001	191000000	3:190.5-191_3q28
Chr3	191000001	191500000	3:191-191.5_3q28
Chr3	191500001	192000000	3:191.5-192_3q28
Chr3	192000001	192500000	3:192-192.5_3qNA
Chr3	192500001	193000000	3:192.5-193_3q29
Chr3	193000001	193500000	3:193-193.5_3q29
Chr3	193500001	194000000	3:193.5-194_3q29
Chr3	194000001	194500000	3:194-194.5_3q29
Chr3	194500001	195000000	3:194.5-195_3q29
Chr3	196000001	196500000	3:196-196.5_3q29
Chr3	197000001	197500000	3:197-197.5_3q29
Chr4	500001	1000000	4:0.5-1_4p16
Chr4	1000001	1500000	4:1-1.5_4p16
Chr4	1500001	2000000	4:1.5-2_4p16
Chr4	2000001	2500000	4:2-2.5_4p16
Chr4	2500001	3000000	4:2.5-3_4p16
Chr4	3000001	3500000	4:3-3.5_4p16
Chr4	4500001	5000000	4:4.5-5_4p16
Chr4	5000001	5500000	4:5-5.5_4p16
Chr4	5500001	6000000	4:5.5-6_4p16
Chr4	6000001	6500000	4:6-6.5_4p16
Chr4	6500001	7000000	4:6.5-7_4p16
Chr4	7000001	7500000	4:7-7.5_4p16
Chr4	8500001	9000000	4:8.5-9_4p16
Chr4	10000001	10500000	4:10-10.5_4p16
Chr4	11000001	11500000	4:11-11.5_4pNA
Chr4	11500001	12000000	4:11.5-12_4p15
Chr4	13000001	13500000	4:13-13.5_4p15
Chr4	13500001	14000000	4:13.5-14_4p15
Chr4	14000001	14500000	4:14-14.5_4p15
Chr4	14500001	15000000	4:14.5-15_4p15
Chr4	15000001	15500000	4:15-15.5_4p15
Chr4	15500001	16000000	4:15.5-16_4p15
Chr4	16000001	16500000	4:16-16.5_4p15
Chr4	17500001	18000000	4:17.5-18_4p15
Chr4	18000001	18500000	4:18-18.5_4p15
Chr4	18500001	19000000	4:18.5-19_4p15
Chr4	19000001	19500000	4:19-19.5_4p15
Chr4	19500001	20000000	4:19.5-20_4p15
Chr4	20000001	20500000	4:20-20.5_4p15
Chr4	20500001	21000000	4:20.5-21_4p15
Chr4	21000001	21500000	4:21-21.5_4p15
Chr4	22000001	22500000	4:22-22.5_4p15
Chr4	22500001	23000000	4:22.5-23_4p15
Chr4	23000001	23500000	4:23-23.5_4p15
Chr4	23500001	24000000	4:23.5-24_4p15
Chr4	24000001	24500000	4:24-24.5_4p15
Chr4	24500001	25000000	4:24.5-25_4p15
Chr4	25000001	25500000	4:25-25.5_4p15
Chr4	25500001	26000000	4:25.5-26_4p15
Chr4	26000001	26500000	4:26-26.5_4p15
Chr4	26500001	27000000	4:26.5-27_4p15
Chr4	27000001	27500000	4:27-27.5_4p15
Chr4	28000001	28500000	4:28-28.5_4p15
Chr4	28500001	29000000	4:28.5-29_4p15
Chr4	29000001	29500000	4:29-29.5_4p15
Chr4	29500001	30000000	4:29.5-30_4p15
Chr4	30000001	30500000	4:30-30.5_4p15
Chr4	30500001	31000000	4:30.5-31_4p15
Chr4	31000001	31500000	4:31-31.5_4p15
Chr4	31500001	32000000	4:31.5-32_4p15
Chr4	32000001	32500000	4:32-32.5_4p15
Chr4	32500001	33000000	4:32.5-33_4p15
Chr4	33000001	33500000	4:33-33.5_4p15
Chr4	33500001	34000000	4:33.5-34_4p15
Chr4	34000001	34500000	4:34-34.5_4p15
Chr4	34500001	35000000	4:34.5-35_4p15
Chr4	35000001	35500000	4:35-35.5_4p15
Chr4	35500001	36000000	4:35.5-36_4pNA
Chr4	36500001	37000000	4:36.5-37_4p14
Chr4	37000001	37500000	4:37-37.5_4p14
Chr4	37500001	38000000	4:37.5-38_4p14
Chr4	38000001	38500000	4:38-38.5_4p14
Chr4	38500001	39000000	4:38.5-39_4p14
Chr4	39000001	39500000	4:39-39.5_4p14
Chr4	39500001	40000000	4:39.5-40_4p14
Chr4	40000001	40500000	4:40-40.5_4p14
Chr4	41000001	41500000	4:41-41.5_4pNA
Chr4	41500001	42000000	4:41.5-42_4p13
Chr4	42000001	42500000	4:42-42.5_4p13
Chr4	43000001	43500000	4:43-43.5_4p13
Chr4	43500001	44000000	4:43.5-44_4p13
Chr4	44000001	44500000	4:44-44.5_4p13
Chr4	44500001	45000000	4:44.5-45_4pNA
Chr4	45000001	45500000	4:45-45.5_4p12
Chr4	45500001	46000000	4:45.5-46_4p12
Chr4	46000001	46500000	4:46-46.5_4p12
Chr4	46500001	47000000	4:46.5-47_4p12
Chr4	47000001	47500000	4:47-47.5_4p12
Chr4	48000001	48500000	4:48-48.5_4pNA
Chr4	48500001	49000000	4:48.5-49_4p11
Chr4	53000001	53500000	4:53-53.5_4q12
Chr4	53500001	54000000	4:53.5-54_4q12
Chr4	54000001	54500000	4:54-54.5_4q12
Chr4	55000001	55500000	4:55-55.5_4q12
Chr4	55500001	56000000	4:55.5-56_4q12
Chr4	56500001	57000000	4:56.5-57_4q12
Chr4	57000001	57500000	4:57-57.5_4q12
Chr4	57500001	58000000	4:57.5-58_4q12
Chr4	58500001	59000000	4:58.5-59_4q12
Chr4	59000001	59500000	4:59-59.5_4q12
Chr4	60000001	60500000	4:60-60.5_4q13
Chr4	60500001	61000000	4:60.5-61_4q13
Chr4	61000001	61500000	4:61-61.5_4q13
Chr4	61500001	62000000	4:61.5-62_4q13
Chr4	62000001	62500000	4:62-62.5_4q13
Chr4	62500001	63000000	4:62.5-63_4q13
Chr4	63000001	63500000	4:63-63.5_4q13
Chr4	63500001	64000000	4:63.5-64_4q13
Chr4	64500001	65000000	4:64.5-65_4q13
Chr4	65500001	66000000	4:65.5-66_4q13
Chr4	66000001	66500000	4:66-66.5_4q13
Chr4	66500001	67000000	4:66.5-67_4q13
Chr4	67000001	67500000	4:67-67.5_4q13
Chr4	67500001	68000000	4:67.5-68_4q13
Chr4	68500001	69000000	4:68.5-69_4q13
Chr4	69500001	70000000	4:69.5-70_4q13
Chr4	70500001	71000000	4:70.5-71_4q13
Chr4	71500001	72000000	4:71.5-72_4q13
Chr4	72000001	72500000	4:72-72.5_4q13
Chr4	72500001	73000000	4:72.5-73_4q13
Chr4	73000001	73500000	4:73-73.5_4q13
Chr4	73500001	74000000	4:73.5-74_4q13
Chr4	74000001	74500000	4:74-74.5_4q13
Chr4	74500001	75000000	4:74.5-75_4q13
Chr4	75000001	75500000	4:75-75.5_4q13
Chr4	75500001	76000000	4:75.5-76_4q13
Chr4	76000001	76500000	4:76-76.5_4qNA
Chr4	77500001	78000000	4:77.5-78_4q21
Chr4	79000001	79500000	4:79-79.5_4q21
Chr4	79500001	80000000	4:79.5-80_4q21
Chr4	80000001	80500000	4:80-80.5_4q21
Chr4	81000001	81500000	4:81-81.5_4q21
Chr4	81500001	82000000	4:81.5-82_4q21
Chr4	82000001	82500000	4:82-82.5_4q21
Chr4	82500001	83000000	4:82.5-83_4q21
Chr4	83000001	83500000	4:83-83.5_4q21
Chr4	83500001	84000000	4:83.5-84_4q21
Chr4	84000001	84500000	4:84-84.5_4q21
Chr4	84500001	85000000	4:84.5-85_4q21
Chr4	85000001	85500000	4:85-85.5_4q21
Chr4	85500001	86000000	4:85.5-86_4q21
Chr4	86000001	86500000	4:86-86.5_4q21
Chr4	87000001	87500000	4:87-87.5_4q21
Chr4	87500001	88000000	4:87.5-88_4q21
Chr4	88000001	88500000	4:88-88.5_4q22
Chr4	88500001	89000000	4:88.5-89_4q22
Chr4	89000001	89500000	4:89-89.5_4q22
Chr4	89500001	90000000	4:89.5-90_4q22
Chr4	90000001	90500000	4:90-90.5_4q22
Chr4	90500001	91000000	4:90.5-91_4q22
Chr4	91000001	91500000	4:91-91.5_4q22
Chr4	91500001	92000000	4:91.5-92_4q22
Chr4	92000001	92500000	4:92-92.5_4q22
Chr4	92500001	93000000	4:92.5-93_4q22
Chr4	93000001	93500000	4:93-93.5_4q22
Chr4	94000001	94500000	4:94-94.5_4q22
Chr4	94500001	95000000	4:94.5-95_4q22
Chr4	95000001	95500000	4:95-95.5_4q22
Chr4	95500001	96000000	4:95.5-96_4q22
Chr4	96000001	96500000	4:96-96.5_4q22
Chr4	96500001	97000000	4:96.5-97_4q22
Chr4	97000001	97500000	4:97-97.5_4q22
Chr4	97500001	98000000	4:97.5-98_4q22
Chr4	98000001	98500000	4:98-98.5_4q22
Chr4	98500001	99000000	4:98.5-99_4qNA
Chr4	99000001	99500000	4:99-99.5_4q23
Chr4	99500001	100000000	4:99.5-100_4q23
Chr4	100000001	100500000	4:100-100.5_4q23
Chr4	100500001	101000000	4:100.5-101_4q23
Chr4	101000001	101500000	4:101-101.5_4qNA
Chr4	101500001	102000000	4:101.5-102_4q24
Chr4	102000001	102500000	4:102-102.5_4q24
Chr4	102500001	103000000	4:102.5-103_4q24
Chr4	103000001	103500000	4:103-103.5_4q24
Chr4	103500001	104000000	4:103.5-104_4q24
Chr4	104500001	105000000	4:104.5-105_4q24
Chr4	105000001	105500000	4:105-105.5_4q24
Chr4	105500001	106000000	4:105.5-106_4q24
Chr4	106000001	106500000	4:106-106.5_4q24
Chr4	106500001	107000000	4:106.5-107_4q24
Chr4	107000001	107500000	4:107-107.5_4q24
Chr4	108000001	108500000	4:108-108.5_4q25
Chr4	108500001	109000000	4:108.5-109_4q25
Chr4	109000001	109500000	4:109-109.5_4q25
Chr4	109500001	110000000	4:109.5-110_4q25
Chr4	110000001	110500000	4:110-110.5_4q25
Chr4	110500001	111000000	4:110.5-111_4q25
Chr4	111000001	111500000	4:111-111.5_4q25
Chr4	111500001	112000000	4:111.5-112_4q25
Chr4	112500001	113000000	4:112.5-113_4q25
Chr4	113000001	113500000	4:113-113.5_4q25
Chr4	113500001	114000000	4:113.5-114_4q25
Chr4	114000001	114500000	4:114-114.5_4qNA
Chr4	114500001	115000000	4:114.5-115_4q26
Chr4	115000001	115500000	4:115-115.5_4q26
Chr4	115500001	116000000	4:115.5-116_4q26
Chr4	116000001	116500000	4:116-116.5_4q26
Chr4	116500001	117000000	4:116.5-117_4q26
Chr4	117500001	118000000	4:117.5-118_4q26
Chr4	118000001	118500000	4:118-118.5_4q26
Chr4	118500001	119000000	4:118.5-119_4q26
Chr4	119000001	119500000	4:119-119.5_4q26
Chr4	119500001	120000000	4:119.5-120_4q26
Chr4	120500001	121000000	4:120.5-121_4qNA
Chr4	121000001	121500000	4:121-121.5_4q27
Chr4	121500001	122000000	4:121.5-122_4q27
Chr4	122000001	122500000	4:122-122.5_4q27
Chr4	122500001	123000000	4:122.5-123_4q27
Chr4	123000001	123500000	4:123-123.5_4q27
Chr4	123500001	124000000	4:123.5-124_4qNA
Chr4	124500001	125000000	4:124.5-125_4q28
Chr4	125000001	125500000	4:125-125.5_4q28
Chr4	125500001	126000000	4:125.5-126_4q28
Chr4	126000001	126500000	4:126-126.5_4q28
Chr4	126500001	127000000	4:126.5-127_4q28
Chr4	127000001	127500000	4:127-127.5_4q28
Chr4	127500001	128000000	4:127.5-128_4q28
Chr4	128000001	128500000	4:128-128.5_4q28
Chr4	128500001	129000000	4:128.5-129_4q28
Chr4	129000001	129500000	4:129-129.5_4q28
Chr4	129500001	130000000	4:129.5-130_4q28
Chr4	130000001	130500000	4:130-130.5_4q28
Chr4	130500001	131000000	4:130.5-131_4q28
Chr4	131000001	131500000	4:131-131.5_4q28
Chr4	131500001	132000000	4:131.5-132_4q28
Chr4	132000001	132500000	4:132-132.5_4q28
Chr4	133000001	133500000	4:133-133.5_4q28
Chr4	133500001	134000000	4:133.5-134_4q28
Chr4	135000001	135500000	4:135-135.5_4q28
Chr4	135500001	136000000	4:135.5-136_4q28
Chr4	136500001	137000000	4:136.5-137_4q28
Chr4	137000001	137500000	4:137-137.5_4q28
Chr4	137500001	138000000	4:137.5-138_4q28
Chr4	138000001	138500000	4:138-138.5_4q28
Chr4	138500001	139000000	4:138.5-139_4q28
Chr4	139000001	139500000	4:139-139.5_4q28
Chr4	139500001	140000000	4:139.5-140_4q31
Chr4	140000001	140500000	4:140-140.5_4q31
Chr4	140500001	141000000	4:140.5-141_4q31
Chr4	141000001	141500000	4:141-141.5_4q31
Chr4	141500001	142000000	4:141.5-142_4q31
Chr4	142500001	143000000	4:142.5-143_4q31
Chr4	143000001	143500000	4:143-143.5_4q31
Chr4	143500001	144000000	4:143.5-144_4q31
Chr4	144000001	144500000	4:144-144.5_4q31
Chr4	144500001	145000000	4:144.5-145_4q31
Chr4	145000001	145500000	4:145-145.5_4q31
Chr4	145500001	146000000	4:145.5-146_4q31
Chr4	146000001	146500000	4:146-146.5_4q31
Chr4	146500001	147000000	4:146.5-147_4q31
Chr4	147000001	147500000	4:147-147.5_4q31
Chr4	147500001	148000000	4:147.5-148_4q31
Chr4	148000001	148500000	4:148-148.5_4q31
Chr4	148500001	149000000	4:148.5-149_4q31
Chr4	149000001	149500000	4:149-149.5_4q31
Chr4	149500001	150000000	4:149.5-150_4q31
Chr4	151000001	151500000	4:151-151.5_4q31
Chr4	151500001	152000000	4:151.5-152_4q31
Chr4	152000001	152500000	4:152-152.5_4q31
Chr4	152500001	153000000	4:152.5-153_4q31
Chr4	153000001	153500000	4:153-153.5_4q31
Chr4	153500001	154000000	4:153.5-154_4q31
Chr4	154500001	155000000	4:154.5-155_4q31
Chr4	155500001	156000000	4:155.5-156_4qNA
Chr4	156500001	157000000	4:156.5-157_4q32
Chr4	157000001	157500000	4:157-157.5_4q32
Chr4	157500001	158000000	4:157.5-158_4q32
Chr4	158000001	158500000	4:158-158.5_4q32
Chr4	158500001	159000000	4:158.5-159_4q32
Chr4	159000001	159500000	4:159-159.5_4q32
Chr4	159500001	160000000	4:159.5-160_4q32
Chr4	160000001	160500000	4:160-160.5_4q32
Chr4	160500001	161000000	4:160.5-161_4q32
Chr4	161000001	161500000	4:161-161.5_4q32
Chr4	161500001	162000000	4:161.5-162_4q32
Chr4	162500001	163000000	4:162.5-163_4q32
Chr4	163500001	164000000	4:163.5-164_4q32
Chr4	164000001	164500000	4:164-164.5_4q32
Chr4	164500001	165000000	4:164.5-165_4q32
Chr4	165000001	165500000	4:165-165.5_4q32
Chr4	165500001	166000000	4:165.5-166_4q32
Chr4	166000001	166500000	4:166-166.5_4q32
Chr4	166500001	167000000	4:166.5-167_4q32
Chr4	167500001	168000000	4:167.5-168_4q32
Chr4	168000001	168500000	4:168-168.5_4q32
Chr4	168500001	169000000	4:168.5-169_4q32
Chr4	169000001	169500000	4:169-169.5_4q32
Chr4	169500001	170000000	4:169.5-170_4q32
Chr4	170000001	170500000	4:170-170.5_4qNA
Chr4	170500001	171000000	4:170.5-171_4q33
Chr4	171000001	171500000	4:171-171.5_4q33
Chr4	171500001	172000000	4:171.5-172_4qNA
Chr4	172000001	172500000	4:172-172.5_4q34
Chr4	172500001	173000000	4:172.5-173_4q34
Chr4	173000001	173500000	4:173-173.5_4q34
Chr4	173500001	174000000	4:173.5-174_4q34
Chr4	174000001	174500000	4:174-174.5_4q34
Chr4	174500001	175000000	4:174.5-175_4q34
Chr4	175000001	175500000	4:175-175.5_4q34
Chr4	175500001	176000000	4:175.5-176_4q34
Chr4	176000001	176500000	4:176-176.5_4q34
Chr4	176500001	177000000	4:176.5-177_4q34
Chr4	177000001	177500000	4:177-177.5_4q34
Chr4	177500001	178000000	4:177.5-178_4q34
Chr4	178000001	178500000	4:178-178.5_4q34
Chr4	178500001	179000000	4:178.5-179_4q34
Chr4	179000001	179500000	4:179-179.5_4q34
Chr4	179500001	180000000	4:179.5-180_4q34
Chr4	180000001	180500000	4:180-180.5_4q34
Chr4	180500001	181000000	4:180.5-181_4q34
Chr4	181000001	181500000	4:181-181.5_4q34
Chr4	181500001	182000000	4:181.5-182_4q34
Chr4	182000001	182500000	4:182-182.5_4q34
Chr4	182500001	183000000	4:182.5-183_4q34
Chr4	183000001	183500000	4:183-183.5_4qNA
Chr4	183500001	184000000	4:183.5-184_4q35
Chr4	184000001	184500000	4:184-184.5_4q35
Chr4	184500001	185000000	4:184.5-185_4q35
Chr4	185000001	185500000	4:185-185.5_4q35
Chr4	185500001	186000000	4:185.5-186_4q35
Chr4	186500001	187000000	4:186.5-187_4q35
Chr4	187000001	187500000	4:187-187.5_4q35
Chr4	187500001	188000000	4:187.5-188_4q35
Chr4	188000001	188500000	4:188-188.5_4q35
Chr4	189000001	189500000	4:189-189.5_4q35
Chr4	189500001	190000000	4:189.5-190_4q35
Chr5	500001	1000000	5:0.5-1_5p15
Chr5	1500001	2000000	5:1.5-2_5p15
Chr5	2000001	2500000	5:2-2.5_5p15
Chr5	2500001	3000000	5:2.5-3_5p15
Chr5	4000001	4500000	5:4-4.5_5p15
Chr5	4500001	5000000	5:4.5-5_5p15
Chr5	5000001	5500000	5:5-5.5_5p15
Chr5	5500001	6000000	5:5.5-6_5p15
Chr5	6000001	6500000	5:6-6.5_5p15
Chr5	6500001	7000000	5:6.5-7_5p15
Chr5	7000001	7500000	5:7-7.5_5p15
Chr5	7500001	8000000	5:7.5-8_5p15
Chr5	8000001	8500000	5:8-8.5_5p15
Chr5	8500001	9000000	5:8.5-9_5p15
Chr5	9000001	9500000	5:9-9.5_5p15
Chr5	9500001	10000000	5:9.5-10_5p15
Chr5	10500001	11000000	5:10.5-11_5p15
Chr5	11000001	11500000	5:11-11.5_5p15
Chr5	11500001	12000000	5:11.5-12_5p15
Chr5	12500001	13000000	5:12.5-13_5p15
Chr5	13000001	13500000	5:13-13.5_5p15
Chr5	13500001	14000000	5:13.5-14_5p15
Chr5	14000001	14500000	5:14-14.5_5p15
Chr5	14500001	15000000	5:14.5-15_5p15
Chr5	15000001	15500000	5:15-15.5_5p15
Chr5	15500001	16000000	5:15.5-16_5p15
Chr5	16000001	16500000	5:16-16.5_5p15
Chr5	16500001	17000000	5:16.5-17_5p15
Chr5	17000001	17500000	5:17-17.5_5p15
Chr5	18000001	18500000	5:18-18.5_5pNA
Chr5	18500001	19000000	5:18.5-19_5p14
Chr5	19000001	19500000	5:19-19.5_5p14
Chr5	19500001	20000000	5:19.5-20_5p14
Chr5	20000001	20500000	5:20-20.5_5p14
Chr5	22500001	23000000	5:22.5-23_5p14
Chr5	23000001	23500000	5:23-23.5_5p14
Chr5	24000001	24500000	5:24-24.5_5p14
Chr5	24500001	25000000	5:24.5-25_5p14
Chr5	25000001	25500000	5:25-25.5_5p14
Chr5	25500001	26000000	5:25.5-26_5p14
Chr5	26500001	27000000	5:26.5-27_5p14
Chr5	27000001	27500000	5:27-27.5_5p14
Chr5	27500001	28000000	5:27.5-28_5p14
Chr5	28000001	28500000	5:28-28.5_5p14
Chr5	28500001	29000000	5:28.5-29_5pNA
Chr5	29000001	29500000	5:29-29.5_5p13
Chr5	29500001	30000000	5:29.5-30_5p13
Chr5	30000001	30500000	5:30-30.5_5p13
Chr5	30500001	31000000	5:30.5-31_5p13
Chr5	31000001	31500000	5:31-31.5_5p13
Chr5	31500001	32000000	5:31.5-32_5p13
Chr5	32000001	32500000	5:32-32.5_5p13
Chr5	32500001	33000000	5:32.5-33_5p13
Chr5	33000001	33500000	5:33-33.5_5p13
Chr5	33500001	34000000	5:33.5-34_5p13
Chr5	35000001	35500000	5:35-35.5_5p13
Chr5	35500001	36000000	5:35.5-36_5p13
Chr5	36000001	36500000	5:36-36.5_5p13
Chr5	36500001	37000000	5:36.5-37_5p13
Chr5	37000001	37500000	5:37-37.5_5p13
Chr5	37500001	38000000	5:37.5-38_5p13
Chr5	38000001	38500000	5:38-38.5_5p13
Chr5	38500001	39000000	5:38.5-39_5p13
Chr5	39000001	39500000	5:39-39.5_5p13
Chr5	39500001	40000000	5:39.5-40_5p13
Chr5	40000001	40500000	5:40-40.5_5p13
Chr5	40500001	41000000	5:40.5-41_5p13
Chr5	41500001	42000000	5:41.5-42_5p13
Chr5	42000001	42500000	5:42-42.5_5p13
Chr5	42500001	43000000	5:42.5-43_5p12
Chr5	43000001	43500000	5:43-43.5_5p12
Chr5	43500001	44000000	5:43.5-44_5p12
Chr5	44000001	44500000	5:44-44.5_5p12
Chr5	44500001	45000000	5:44.5-45_5p12
Chr5	45000001	45500000	5:45-45.5_5p12
Chr5	50000001	50500000	5:50-50.5_5q11
Chr5	50500001	51000000	5:50.5-51_5q11
Chr5	51000001	51500000	5:51-51.5_5q11
Chr5	52000001	52500000	5:52-52.5_5q11
Chr5	53000001	53500000	5:53-53.5_5q11
Chr5	53500001	54000000	5:53.5-54_5q11
Chr5	54000001	54500000	5:54-54.5_5q11
Chr5	54500001	55000000	5:54.5-55_5q11
Chr5	55000001	55500000	5:55-55.5_5q11
Chr5	55500001	56000000	5:55.5-56_5q11
Chr5	56000001	56500000	5:56-56.5_5q11
Chr5	56500001	57000000	5:56.5-57_5q11
Chr5	57000001	57500000	5:57-57.5_5q11
Chr5	57500001	58000000	5:57.5-58_5q11
Chr5	58500001	59000000	5:58.5-59_5qNA
Chr5	59000001	59500000	5:59-59.5_5q12
Chr5	59500001	60000000	5:59.5-60_5q12
Chr5	60000001	60500000	5:60-60.5_5q12
Chr5	60500001	61000000	5:60.5-61_5q12
Chr5	61000001	61500000	5:61-61.5_5q12
Chr5	61500001	62000000	5:61.5-62_5q12
Chr5	62000001	62500000	5:62-62.5_5q12
Chr5	63000001	63500000	5:63-63.5_5q12
Chr5	63500001	64000000	5:63.5-64_5q12
Chr5	64000001	64500000	5:64-64.5_5q12
Chr5	64500001	65000000	5:64.5-65_5q12
Chr5	65500001	66000000	5:65.5-66_5q12
Chr5	66000001	66500000	5:66-66.5_5q12
Chr5	66500001	67000000	5:66.5-67_5qNA
Chr5	67000001	67500000	5:67-67.5_5q13
Chr5	67500001	68000000	5:67.5-68_5q13
Chr5	68000001	68500000	5:68-68.5_5q13
Chr5	72000001	72500000	5:72-72.5_5q13
Chr5	72500001	73000000	5:72.5-73_5q13
Chr5	73000001	73500000	5:73-73.5_5q13
Chr5	73500001	74000000	5:73.5-74_5q13
Chr5	74000001	74500000	5:74-74.5_5q13
Chr5	74500001	75000000	5:74.5-75_5q13
Chr5	75000001	75500000	5:75-75.5_5q13
Chr5	75500001	76000000	5:75.5-76_5q13
Chr5	76000001	76500000	5:76-76.5_5q13
Chr5	76500001	77000000	5:76.5-77_5qNA
Chr5	77000001	77500000	5:77-77.5_5q14
Chr5	77500001	78000000	5:77.5-78_5q14
Chr5	78000001	78500000	5:78-78.5_5q14
Chr5	78500001	79000000	5:78.5-79_5q14
Chr5	79000001	79500000	5:79-79.5_5q14
Chr5	80000001	80500000	5:80-80.5_5q14
Chr5	80500001	81000000	5:80.5-81_5q14
Chr5	81000001	81500000	5:81-81.5_5q14
Chr5	81500001	82000000	5:81.5-82_5q14
Chr5	82000001	82500000	5:82-82.5_5q14
Chr5	82500001	83000000	5:82.5-83_5q14
Chr5	83000001	83500000	5:83-83.5_5q14
Chr5	83500001	84000000	5:83.5-84_5q14
Chr5	84000001	84500000	5:84-84.5_5q14
Chr5	84500001	85000000	5:84.5-85_5q14
Chr5	85000001	85500000	5:85-85.5_5q14
Chr5	85500001	86000000	5:85.5-86_5q14
Chr5	86000001	86500000	5:86-86.5_5q14
Chr5	86500001	87000000	5:86.5-87_5q14
Chr5	87000001	87500000	5:87-87.5_5q14
Chr5	87500001	88000000	5:87.5-88_5q14
Chr5	88000001	88500000	5:88-88.5_5q14
Chr5	88500001	89000000	5:88.5-89_5q14
Chr5	89000001	89500000	5:89-89.5_5q14
Chr5	89500001	90000000	5:89.5-90_5q14
Chr5	90000001	90500000	5:90-90.5_5q14
Chr5	90500001	91000000	5:90.5-91_5q14
Chr5	91000001	91500000	5:91-91.5_5q14
Chr5	91500001	92000000	5:91.5-92_5q14
Chr5	92000001	92500000	5:92-92.5_5qNA
Chr5	92500001	93000000	5:92.5-93_5q15
Chr5	93000001	93500000	5:93-93.5_5q15
Chr5	94000001	94500000	5:94-94.5_5q15
Chr5	94500001	95000000	5:94.5-95_5q15
Chr5	95000001	95500000	5:95-95.5_5q15
Chr5	95500001	96000000	5:95.5-96_5q15
Chr5	96000001	96500000	5:96-96.5_5q15
Chr5	97000001	97500000	5:97-97.5_5q15
Chr5	98000001	98500000	5:98-98.5_5qNA
Chr5	98500001	99000000	5:98.5-99_5q21
Chr5	99500001	100000000	5:99.5-100_5q21
Chr5	100000001	100500000	5:100-100.5_5q21
Chr5	100500001	101000000	5:100.5-101_5q21
Chr5	101000001	101500000	5:101-101.5_5q21
Chr5	101500001	102000000	5:101.5-102_5q21
Chr5	102000001	102500000	5:102-102.5_5q21
Chr5	102500001	103000000	5:102.5-103_5q21
Chr5	103500001	104000000	5:103.5-104_5q21
Chr5	104000001	104500000	5:104-104.5_5q21
Chr5	104500001	105000000	5:104.5-105_5q21
Chr5	105000001	105500000	5:105-105.5_5q21
Chr5	106000001	106500000	5:106-106.5_5q21
Chr5	106500001	107000000	5:106.5-107_5q21
Chr5	107000001	107500000	5:107-107.5_5q21
Chr5	107500001	108000000	5:107.5-108_5q21
Chr5	108000001	108500000	5:108-108.5_5q21
Chr5	108500001	109000000	5:108.5-109_5q21
Chr5	109000001	109500000	5:109-109.5_5q21
Chr5	109500001	110000000	5:109.5-110_5qNA
Chr5	110000001	110500000	5:110-110.5_5q22
Chr5	110500001	111000000	5:110.5-111_5q22
Chr5	111000001	111500000	5:111-111.5_5q22
Chr5	111500001	112000000	5:111.5-112_5q22
Chr5	112000001	112500000	5:112-112.5_5q22
Chr5	112500001	113000000	5:112.5-113_5q22
Chr5	113000001	113500000	5:113-113.5_5q22
Chr5	113500001	114000000	5:113.5-114_5q22
Chr5	114000001	114500000	5:114-114.5_5q22
Chr5	114500001	115000000	5:114.5-115_5q22
Chr5	115000001	115500000	5:115-115.5_5qNA
Chr5	115500001	116000000	5:115.5-116_5q23
Chr5	116000001	116500000	5:116-116.5_5q23
Chr5	116500001	117000000	5:116.5-117_5q23
Chr5	117000001	117500000	5:117-117.5_5q23
Chr5	117500001	118000000	5:117.5-118_5q23
Chr5	118000001	118500000	5:118-118.5_5q23
Chr5	118500001	119000000	5:118.5-119_5q23
Chr5	119000001	119500000	5:119-119.5_5q23
Chr5	119500001	120000000	5:119.5-120_5q23
Chr5	120000001	120500000	5:120-120.5_5q23
Chr5	120500001	121000000	5:120.5-121_5q23
Chr5	121000001	121500000	5:121-121.5_5q23
Chr5	121500001	122000000	5:121.5-122_5q23
Chr5	122000001	122500000	5:122-122.5_5q23
Chr5	123500001	124000000	5:123.5-124_5q23
Chr5	124000001	124500000	5:124-124.5_5q23
Chr5	124500001	125000000	5:124.5-125_5q23
Chr5	125000001	125500000	5:125-125.5_5q23
Chr5	125500001	126000000	5:125.5-126_5q23
Chr5	126000001	126500000	5:126-126.5_5q23
Chr5	126500001	127000000	5:126.5-127_5q23
Chr5	127000001	127500000	5:127-127.5_5q23
Chr5	127500001	128000000	5:127.5-128_5q23
Chr5	128000001	128500000	5:128-128.5_5q23
Chr5	128500001	129000000	5:128.5-129_5q23
Chr5	129000001	129500000	5:129-129.5_5q23
Chr5	129500001	130000000	5:129.5-130_5q23
Chr5	130500001	131000000	5:130.5-131_5qNA
Chr5	131000001	131500000	5:131-131.5_5q31
Chr5	131500001	132000000	5:131.5-132_5q31
Chr5	132000001	132500000	5:132-132.5_5q31
Chr5	132500001	133000000	5:132.5-133_5q31
Chr5	133000001	133500000	5:133-133.5_5q31
Chr5	133500001	134000000	5:133.5-134_5q31
Chr5	134500001	135000000	5:134.5-135_5q31
Chr5	135000001	135500000	5:135-135.5_5q31
Chr5	135500001	136000000	5:135.5-136_5q31
Chr5	136000001	136500000	5:136-136.5_5q31
Chr5	136500001	137000000	5:136.5-137_5q31
Chr5	137000001	137500000	5:137-137.5_5q31
Chr5	137500001	138000000	5:137.5-138_5q31
Chr5	138000001	138500000	5:138-138.5_5q31
Chr5	138500001	139000000	5:138.5-139_5q31
Chr5	139000001	139500000	5:139-139.5_5q31
Chr5	139500001	140000000	5:139.5-140_5q31
Chr5	140000001	140500000	5:140-140.5_5q31
Chr5	140500001	141000000	5:140.5-141_5q31
Chr5	141000001	141500000	5:141-141.5_5q31
Chr5	141500001	142000000	5:141.5-142_5q31
Chr5	142000001	142500000	5:142-142.5_5q31
Chr5	143000001	143500000	5:143-143.5_5q31
Chr5	143500001	144000000	5:143.5-144_5q31
Chr5	144000001	144500000	5:144-144.5_5q31
Chr5	144500001	145000000	5:144.5-145_5q32
Chr5	145000001	145500000	5:145-145.5_5q32
Chr5	146000001	146500000	5:146-146.5_5q32
Chr5	146500001	147000000	5:146.5-147_5q32
Chr5	147000001	147500000	5:147-147.5_5q32
Chr5	147500001	148000000	5:147.5-148_5q32
Chr5	148000001	148500000	5:148-148.5_5q32
Chr5	148500001	149000000	5:148.5-149_5q32
Chr5	149000001	149500000	5:149-149.5_5q32
Chr5	149500001	150000000	5:149.5-150_5qNA
Chr5	150500001	151000000	5:150.5-151_5q33
Chr5	151000001	151500000	5:151-151.5_5q33
Chr5	151500001	152000000	5:151.5-152_5q33
Chr5	152000001	152500000	5:152-152.5_5q33
Chr5	152500001	153000000	5:152.5-153_5q33
Chr5	153000001	153500000	5:153-153.5_5q33
Chr5	153500001	154000000	5:153.5-154_5q33
Chr5	154000001	154500000	5:154-154.5_5q33
Chr5	155000001	155500000	5:155-155.5_5q33
Chr5	155500001	156000000	5:155.5-156_5q33
Chr5	156000001	156500000	5:156-156.5_5q33
Chr5	157500001	158000000	5:157.5-158_5q33
Chr5	158000001	158500000	5:158-158.5_5q33
Chr5	158500001	159000000	5:158.5-159_5q33
Chr5	159000001	159500000	5:159-159.5_5q33
Chr5	159500001	160000000	5:159.5-160_5qNA
Chr5	161000001	161500000	5:161-161.5_5q34
Chr5	161500001	162000000	5:161.5-162_5q34
Chr5	162000001	162500000	5:162-162.5_5q34
Chr5	162500001	163000000	5:162.5-163_5q34
Chr5	163000001	163500000	5:163-163.5_5q34
Chr5	163500001	164000000	5:163.5-164_5q34
Chr5	164000001	164500000	5:164-164.5_5q34
Chr5	164500001	165000000	5:164.5-165_5q34
Chr5	165000001	165500000	5:165-165.5_5q34
Chr5	166000001	166500000	5:166-166.5_5q34
Chr5	166500001	167000000	5:166.5-167_5q34
Chr5	167000001	167500000	5:167-167.5_5q34
Chr5	167500001	168000000	5:167.5-168_5q34
Chr5	168000001	168500000	5:168-168.5_5q34
Chr5	168500001	169000000	5:168.5-169_5q35
Chr5	169000001	169500000	5:169-169.5_5q35
Chr5	169500001	170000000	5:169.5-170_5q35
Chr5	170000001	170500000	5:170-170.5_5q35
Chr5	170500001	171000000	5:170.5-171_5q35
Chr5	171000001	171500000	5:171-171.5_5q35
Chr5	171500001	172000000	5:171.5-172_5q35
Chr5	172000001	172500000	5:172-172.5_5q35
Chr5	172500001	173000000	5:172.5-173_5q35
Chr5	173000001	173500000	5:173-173.5_5q35
Chr5	173500001	174000000	5:173.5-174_5q35
Chr5	174000001	174500000	5:174-174.5_5q35
Chr5	176000001	176500000	5:176-176.5_5q35
Chr5	176500001	177000000	5:176.5-177_5q35
Chr5	177500001	178000000	5:177.5-178_5q35
Chr5	178000001	178500000	5:178-178.5_5q35
Chr5	178500001	179000000	5:178.5-179_5q35
Chr5	179000001	179500000	5:179-179.5_5q35
Chr5	180000001	180500000	5:180-180.5_5q35
Chr6	500001	1000000	6:0.5-1_6p25
Chr6	1000001	1500000	6:1-1.5_6p25
Chr6	1500001	2000000	6:1.5-2_6p25
Chr6	2000001	2500000	6:2-2.5_6p25
Chr6	2500001	3000000	6:2.5-3_6p25
Chr6	3000001	3500000	6:3-3.5_6p25
Chr6	3500001	4000000	6:3.5-4_6p25
Chr6	4000001	4500000	6:4-4.5_6p25
Chr6	5500001	6000000	6:5.5-6_6p25
Chr6	6000001	6500000	6:6-6.5_6p25
Chr6	6500001	7000000	6:6.5-7_6p25
Chr6	7000001	7500000	6:7-7.5_6pNA
Chr6	7500001	8000000	6:7.5-8_6p24
Chr6	8000001	8500000	6:8-8.5_6p24
Chr6	8500001	9000000	6:8.5-9_6p24
Chr6	9000001	9500000	6:9-9.5_6p24
Chr6	9500001	10000000	6:9.5-10_6p24
Chr6	10000001	10500000	6:10-10.5_6p24
Chr6	10500001	11000000	6:10.5-11_6p24
Chr6	11000001	11500000	6:11-11.5_6p24
Chr6	11500001	12000000	6:11.5-12_6p24
Chr6	12000001	12500000	6:12-12.5_6p24
Chr6	12500001	13000000	6:12.5-13_6p24
Chr6	13000001	13500000	6:13-13.5_6pNA
Chr6	13500001	14000000	6:13.5-14_6p23
Chr6	14000001	14500000	6:14-14.5_6p23
Chr6	14500001	15000000	6:14.5-15_6p23
Chr6	15500001	16000000	6:15.5-16_6p22
Chr6	16500001	17000000	6:16.5-17_6p22
Chr6	17000001	17500000	6:17-17.5_6p22
Chr6	17500001	18000000	6:17.5-18_6p22
Chr6	18000001	18500000	6:18-18.5_6p22
Chr6	18500001	19000000	6:18.5-19_6p22
Chr6	19000001	19500000	6:19-19.5_6p22
Chr6	19500001	20000000	6:19.5-20_6p22
Chr6	20000001	20500000	6:20-20.5_6p22
Chr6	20500001	21000000	6:20.5-21_6p22
Chr6	21000001	21500000	6:21-21.5_6p22
Chr6	21500001	22000000	6:21.5-22_6p22
Chr6	22000001	22500000	6:22-22.5_6p22
Chr6	23500001	24000000	6:23.5-24_6p22
Chr6	24000001	24500000	6:24-24.5_6p22
Chr6	24500001	25000000	6:24.5-25_6p22
Chr6	25000001	25500000	6:25-25.5_6p22
Chr6	25500001	26000000	6:25.5-26_6p22
Chr6	27000001	27500000	6:27-27.5_6p22
Chr6	27500001	28000000	6:27.5-28_6p22
Chr6	28500001	29000000	6:28.5-29_6p22
Chr6	29000001	29500000	6:29-29.5_6p22
Chr6	30000001	30500000	6:30-30.5_6pNA
Chr6	30500001	31000000	6:30.5-31_6p21
Chr6	31500001	32000000	6:31.5-32_6p21
Chr6	33000001	33500000	6:33-33.5_6p21
Chr6	33500001	34000000	6:33.5-34_6p21
Chr6	34000001	34500000	6:34-34.5_6p21
Chr6	35000001	35500000	6:35-35.5_6p21
Chr6	35500001	36000000	6:35.5-36_6p21
Chr6	36000001	36500000	6:36-36.5_6p21
Chr6	37500001	38000000	6:37.5-38_6p21
Chr6	38000001	38500000	6:38-38.5_6p21
Chr6	39000001	39500000	6:39-39.5_6p21
Chr6	39500001	40000000	6:39.5-40_6p21
Chr6	40000001	40500000	6:40-40.5_6p21
Chr6	40500001	41000000	6:40.5-41_6p21
Chr6	41000001	41500000	6:41-41.5_6p21
Chr6	42000001	42500000	6:42-42.5_6p21
Chr6	42500001	43000000	6:42.5-43_6p21
Chr6	43000001	43500000	6:43-43.5_6p21
Chr6	43500001	44000000	6:43.5-44_6p21
Chr6	44000001	44500000	6:44-44.5_6p21
Chr6	44500001	45000000	6:44.5-45_6p21
Chr6	45000001	45500000	6:45-45.5_6p21
Chr6	45500001	46000000	6:45.5-46_6p21
Chr6	46500001	47000000	6:46.5-47_6p12
Chr6	47000001	47500000	6:47-47.5_6p12
Chr6	47500001	48000000	6:47.5-48_6p12
Chr6	48000001	48500000	6:48-48.5_6p12
Chr6	48500001	49000000	6:48.5-49_6p12
Chr6	49000001	49500000	6:49-49.5_6p12
Chr6	49500001	50000000	6:49.5-50_6p12
Chr6	50000001	50500000	6:50-50.5_6p12
Chr6	51500001	52000000	6:51.5-52_6p12
Chr6	52000001	52500000	6:52-52.5_6p12
Chr6	52500001	53000000	6:52.5-53_6p12
Chr6	53000001	53500000	6:53-53.5_6p12
Chr6	53500001	54000000	6:53.5-54_6p12
Chr6	54000001	54500000	6:54-54.5_6p12
Chr6	55000001	55500000	6:55-55.5_6p12
Chr6	55500001	56000000	6:55.5-56_6p12
Chr6	56000001	56500000	6:56-56.5_6p12
Chr6	56500001	57000000	6:56.5-57_6p12
Chr6	62500001	63000000	6:62.5-63_6q11
Chr6	63000001	63500000	6:63-63.5_6qNA
Chr6	63500001	64000000	6:63.5-64_6q12
Chr6	64000001	64500000	6:64-64.5_6q12
Chr6	64500001	65000000	6:64.5-65_6q12
Chr6	65000001	65500000	6:65-65.5_6q12
Chr6	65500001	66000000	6:65.5-66_6q12
Chr6	66000001	66500000	6:66-66.5_6q12
Chr6	66500001	67000000	6:66.5-67_6q12
Chr6	67000001	67500000	6:67-67.5_6q12
Chr6	68000001	68500000	6:68-68.5_6q12
Chr6	68500001	69000000	6:68.5-69_6q12
Chr6	69000001	69500000	6:69-69.5_6q12
Chr6	69500001	70000000	6:69.5-70_6q12
Chr6	70500001	71000000	6:70.5-71_6q13
Chr6	71000001	71500000	6:71-71.5_6q13
Chr6	72000001	72500000	6:72-72.5_6q13
Chr6	72500001	73000000	6:72.5-73_6q13
Chr6	73000001	73500000	6:73-73.5_6q13
Chr6	73500001	74000000	6:73.5-74_6q13
Chr6	75000001	75500000	6:75-75.5_6q13
Chr6	75500001	76000000	6:75.5-76_6qNA
Chr6	76000001	76500000	6:76-76.5_6q14
Chr6	76500001	77000000	6:76.5-77_6q14
Chr6	77000001	77500000	6:77-77.5_6q14
Chr6	77500001	78000000	6:77.5-78_6q14
Chr6	78000001	78500000	6:78-78.5_6q14
Chr6	78500001	79000000	6:78.5-79_6q14
Chr6	79000001	79500000	6:79-79.5_6q14
Chr6	79500001	80000000	6:79.5-80_6q14
Chr6	80000001	80500000	6:80-80.5_6q14
Chr6	80500001	81000000	6:80.5-81_6q14
Chr6	81000001	81500000	6:81-81.5_6q14
Chr6	81500001	82000000	6:81.5-82_6q14
Chr6	82500001	83000000	6:82.5-83_6q14
Chr6	83000001	83500000	6:83-83.5_6q14
Chr6	83500001	84000000	6:83.5-84_6q14
Chr6	84000001	84500000	6:84-84.5_6q14
Chr6	85000001	85500000	6:85-85.5_6q14
Chr6	85500001	86000000	6:85.5-86_6q14
Chr6	86000001	86500000	6:86-86.5_6q14
Chr6	86500001	87000000	6:86.5-87_6q14
Chr6	87000001	87500000	6:87-87.5_6q14
Chr6	87500001	88000000	6:87.5-88_6q14
Chr6	88000001	88500000	6:88-88.5_6q15
Chr6	88500001	89000000	6:88.5-89_6q15
Chr6	89000001	89500000	6:89-89.5_6q15
Chr6	89500001	90000000	6:89.5-90_6q15
Chr6	90000001	90500000	6:90-90.5_6q15
Chr6	90500001	91000000	6:90.5-91_6q15
Chr6	91000001	91500000	6:91-91.5_6q15
Chr6	91500001	92000000	6:91.5-92_6q15
Chr6	92000001	92500000	6:92-92.5_6q15
Chr6	92500001	93000000	6:92.5-93_6q15
Chr6	93000001	93500000	6:93-93.5_6qNA
Chr6	93500001	94000000	6:93.5-94_6q16
Chr6	94000001	94500000	6:94-94.5_6q16
Chr6	94500001	95000000	6:94.5-95_6q16
Chr6	95000001	95500000	6:95-95.5_6q16
Chr6	95500001	96000000	6:95.5-96_6q16
Chr6	96000001	96500000	6:96-96.5_6q16
Chr6	96500001	97000000	6:96.5-97_6q16
Chr6	97000001	97500000	6:97-97.5_6q16
Chr6	97500001	98000000	6:97.5-98_6q16
Chr6	98000001	98500000	6:98-98.5_6q16
Chr6	98500001	99000000	6:98.5-99_6q16
Chr6	99000001	99500000	6:99-99.5_6q16
Chr6	100500001	101000000	6:100.5-101_6q16
Chr6	101000001	101500000	6:101-101.5_6q16
Chr6	101500001	102000000	6:101.5-102_6q16
Chr6	102000001	102500000	6:102-102.5_6q16
Chr6	102500001	103000000	6:102.5-103_6q16
Chr6	103000001	103500000	6:103-103.5_6q16
Chr6	103500001	104000000	6:103.5-104_6q16
Chr6	104000001	104500000	6:104-104.5_6q16
Chr6	105000001	105500000	6:105-105.5_6q16
Chr6	106000001	106500000	6:106-106.5_6q21
Chr6	106500001	107000000	6:106.5-107_6q21
Chr6	107000001	107500000	6:107-107.5_6q21
Chr6	107500001	108000000	6:107.5-108_6q21
Chr6	108000001	108500000	6:108-108.5_6q21
Chr6	108500001	109000000	6:108.5-109_6q21
Chr6	109000001	109500000	6:109-109.5_6q21
Chr6	109500001	110000000	6:109.5-110_6q21
Chr6	110000001	110500000	6:110-110.5_6q21
Chr6	110500001	111000000	6:110.5-111_6q21
Chr6	111000001	111500000	6:111-111.5_6q21
Chr6	111500001	112000000	6:111.5-112_6q21
Chr6	112000001	112500000	6:112-112.5_6q21
Chr6	112500001	113000000	6:112.5-113_6q21
Chr6	113000001	113500000	6:113-113.5_6q21
Chr6	113500001	114000000	6:113.5-114_6q21
Chr6	114500001	115000000	6:114.5-115_6qNA
Chr6	115000001	115500000	6:115-115.5_6q22
Chr6	115500001	116000000	6:115.5-116_6q22
Chr6	116000001	116500000	6:116-116.5_6q22
Chr6	116500001	117000000	6:116.5-117_6q22
Chr6	117000001	117500000	6:117-117.5_6q22
Chr6	118000001	118500000	6:118-118.5_6q22
Chr6	118500001	119000000	6:118.5-119_6q22
Chr6	119000001	119500000	6:119-119.5_6q22
Chr6	119500001	120000000	6:119.5-120_6q22
Chr6	120000001	120500000	6:120-120.5_6q22
Chr6	121000001	121500000	6:121-121.5_6q22
Chr6	121500001	122000000	6:121.5-122_6q22
Chr6	122000001	122500000	6:122-122.5_6q22
Chr6	122500001	123000000	6:122.5-123_6q22
Chr6	123000001	123500000	6:123-123.5_6q22
Chr6	123500001	124000000	6:123.5-124_6q22
Chr6	124500001	125000000	6:124.5-125_6q22
Chr6	125000001	125500000	6:125-125.5_6q22
Chr6	125500001	126000000	6:125.5-126_6q22
Chr6	126000001	126500000	6:126-126.5_6q22
Chr6	126500001	127000000	6:126.5-127_6q22
Chr6	127000001	127500000	6:127-127.5_6q22
Chr6	127500001	128000000	6:127.5-128_6q22
Chr6	128000001	128500000	6:128-128.5_6q22
Chr6	128500001	129000000	6:128.5-129_6q22
Chr6	129000001	129500000	6:129-129.5_6q22
Chr6	129500001	130000000	6:129.5-130_6q22
Chr6	130000001	130500000	6:130-130.5_6qNA
Chr6	130500001	131000000	6:130.5-131_6q23
Chr6	131000001	131500000	6:131-131.5_6q23
Chr6	131500001	132000000	6:131.5-132_6q23
Chr6	132000001	132500000	6:132-132.5_6q23
Chr6	132500001	133000000	6:132.5-133_6q23
Chr6	133000001	133500000	6:133-133.5_6q23
Chr6	134000001	134500000	6:134-134.5_6q23
Chr6	135000001	135500000	6:135-135.5_6q23
Chr6	135500001	136000000	6:135.5-136_6q23
Chr6	136000001	136500000	6:136-136.5_6q23
Chr6	136500001	137000000	6:136.5-137_6q23
Chr6	137500001	138000000	6:137.5-138_6q23
Chr6	138000001	138500000	6:138-138.5_6q23
Chr6	138500001	139000000	6:138.5-139_6q23
Chr6	139000001	139500000	6:139-139.5_6q24
Chr6	139500001	140000000	6:139.5-140_6q24
Chr6	140000001	140500000	6:140-140.5_6q24
Chr6	140500001	141000000	6:140.5-141_6q24
Chr6	141000001	141500000	6:141-141.5_6q24
Chr6	142000001	142500000	6:142-142.5_6q24
Chr6	142500001	143000000	6:142.5-143_6q24
Chr6	143000001	143500000	6:143-143.5_6q24
Chr6	143500001	144000000	6:143.5-144_6q24
Chr6	144000001	144500000	6:144-144.5_6q24
Chr6	145000001	145500000	6:145-145.5_6q24
Chr6	145500001	146000000	6:145.5-146_6q24
Chr6	146000001	146500000	6:146-146.5_6q24
Chr6	146500001	147000000	6:146.5-147_6q24
Chr6	147000001	147500000	6:147-147.5_6q24
Chr6	147500001	148000000	6:147.5-148_6q24
Chr6	148000001	148500000	6:148-148.5_6q24
Chr6	148500001	149000000	6:148.5-149_6q24
Chr6	149000001	149500000	6:149-149.5_6q25
Chr6	149500001	150000000	6:149.5-150_6q25
Chr6	150000001	150500000	6:150-150.5_6q25
Chr6	151000001	151500000	6:151-151.5_6q25
Chr6	151500001	152000000	6:151.5-152_6q25
Chr6	152500001	153000000	6:152.5-153_6q25
Chr6	153000001	153500000	6:153-153.5_6q25
Chr6	153500001	154000000	6:153.5-154_6q25
Chr6	154000001	154500000	6:154-154.5_6q25
Chr6	154500001	155000000	6:154.5-155_6q25
Chr6	155000001	155500000	6:155-155.5_6q25
Chr6	155500001	156000000	6:155.5-156_6q25
Chr6	156000001	156500000	6:156-156.5_6q25
Chr6	156500001	157000000	6:156.5-157_6q25
Chr6	157000001	157500000	6:157-157.5_6q25
Chr6	158000001	158500000	6:158-158.5_6q25
Chr6	158500001	159000000	6:158.5-159_6q25
Chr6	159000001	159500000	6:159-159.5_6q25
Chr6	159500001	160000000	6:159.5-160_6q25
Chr6	160000001	160500000	6:160-160.5_6q25
Chr6	160500001	161000000	6:160.5-161_6q25
Chr6	161000001	161500000	6:161-161.5_6q26
Chr6	161500001	162000000	6:161.5-162_6q26
Chr6	162000001	162500000	6:162-162.5_6q26
Chr6	162500001	163000000	6:162.5-163_6q26
Chr6	163000001	163500000	6:163-163.5_6q26
Chr6	163500001	164000000	6:163.5-164_6q26
Chr6	164000001	164500000	6:164-164.5_6q26
Chr6	164500001	165000000	6:164.5-165_6q27
Chr6	165000001	165500000	6:165-165.5_6q27
Chr6	165500001	166000000	6:165.5-166_6q27
Chr6	166000001	166500000	6:166-166.5_6q27
Chr6	166500001	167000000	6:166.5-167_6q27
Chr6	167000001	167500000	6:167-167.5_6q27
Chr6	167500001	168000000	6:167.5-168_6q27
Chr6	168000001	168500000	6:168-168.5_6q27
Chr6	168500001	169000000	6:168.5-169_6q27
Chr6	169500001	170000000	6:169.5-170_6q27
Chr6	170000001	170500000	6:170-170.5_6q27
Chr7	1	500000	7:0-0.5_7p22
Chr7	500001	1000000	7:0.5-1_7p22
Chr7	1000001	1500000	7:1-1.5_7p22
Chr7	2000001	2500000	7:2-2.5_7p22
Chr7	2500001	3000000	7:2.5-3_7p22
Chr7	3500001	4000000	7:3.5-4_7p22
Chr7	4000001	4500000	7:4-4.5_7p22
Chr7	4500001	5000000	7:4.5-5_7p22
Chr7	6000001	6500000	7:6-6.5_7p22
Chr7	7000001	7500000	7:7-7.5_7pNA
Chr7	7500001	8000000	7:7.5-8_7p21
Chr7	8000001	8500000	7:8-8.5_7p21
Chr7	8500001	9000000	7:8.5-9_7p21
Chr7	9000001	9500000	7:9-9.5_7p21
[truncated: 2,408 more rows]
